# Supplementary material for: FungiExpresZ: an intuitive package for fungal gene expression data analysis, visualization and discovery
Source: Brief Bioinform. 2023 Feb 17;24(2):bbad051. doi: 10.1093/bib/bbad051 (PMC10025439; doi:10.1093/bib/bbad051)
Supplement: FungiExpresZ_supp_tables_bbad051 [file fungiexpresz_supp_tables_bbad051.xlsx]

## Sheet: Supp Table 1
Supplementary Table 1 : List of R packages used to generate various plots in FungiExpresZ
Serial number	Plot	Reference R package
1	Scatter plot	ggplot2 (Wickham, 2016)
2	Multi-scatter plot	GGally (Barret Schloerke et al., 2017)
3	CorrHeat box	ggcorrplot (https://github.com/kassambara/ggcorrplot)
4	Density plot	ggplot2 (Wickham, 2016)
5	Histogram	ggplot2 (Wickham, 2016)
6	Joy plot	Ggridges (https://wilkelab.org/ggridges/)
7	Box plot	ggplot2 (Wickham, 2016)
8	Violin plot	ggplot2 (Wickham, 2016)
9	Bar plot	ggplot2 (Wickham, 2016)
10	PCA plot	ggplot2 (Wickham, 2016)
11	Line plot	ggplot2 (Wickham, 2016)
12	Heatmap	ComplexHeatmap (Gu et al., 2016)
13	GO analysis and Visualization	ClusterProfiler (Yu et al., 2012) & Enrichplot (Yu Guangchuang & Hu Erqiang, n.d.)
14	Wordcloud	TM (Feinerer et al. 2008) Wordcloud (Fellows, 2018)

## Sheet: Supp Table 2
Supplementary Table 2 : Summary of tools and software used to process SRA data included in FungiExpresZ
Serial number	Species	No. of datasets	Processed data source	Processing pipeline
1	Aspergillus flavus	348	This study	HISAT2, StringTie (Pertea et al., 2016)
2	Aspergillus fumigatus	242	This study	HISAT2, StringTie (Pertea et al., 2016)
3	Aspergillus nidulans	151	This study	TopHat2 (Kim et al., 2013), Cufflink (Trapnell et al., 2012)
4	Aspergillus niger	253	This study	HISAT2, StringTie (Pertea et al., 2016)
5	Beauveria bassiana	226	This study	HISAT2, StringTie (Pertea et al., 2016)
6	Botrytis cinerea	142	This study	HISAT2, StringTie (Pertea et al., 2016)
7	Candida albicans	639	This study	HISAT2, StringTie (Pertea et al., 2016)
8	Candida auris	46	This study	HISAT2, StringTie (Pertea et al., 2016)
9	Candida glabrata	126	This study	TopHat2 (Kim et al., 2013), Cufflink (Trapnell et al., 2012)
10	Cordyceps militaris	44	This study	HISAT2, StringTie (Pertea et al., 2016)
11	Cryptococcus gattii	11	This study	HISAT2, StringTie (Pertea et al., 2016)
12	Cryptococcus neoformans	385	This study	HISAT2, StringTie (Pertea et al., 2016)
13	Fusarium fujikuroi	74	This study	HISAT2, StringTie (Pertea et al., 2016)
14	Fusarium graminearum	344	This study	HISAT2, StringTie (Pertea et al., 2016)
15	Fusarium oxysporum	132	This study	HISAT2, StringTie (Pertea et al., 2016)
16	Fusarium proliferatum	4	This study	HISAT2, StringTie (Pertea et al., 2016)
17	Fusarium verticillioides	179	This study	HISAT2, StringTie (Pertea et al., 2016)
18	Metarhizium anisopliae	17	This study	HISAT2, StringTie (Pertea et al., 2016)
19	Metarhizium robertsii	79	This study	HISAT2, StringTie (Pertea et al., 2016)
20	Pyricularia oryzae	543	This study	HISAT2, StringTie (Pertea et al., 2016)
21	Saccharomyces cerevisiae	11872	Dee2 (Ziemann et al., 2019)	STAR (Dobin et al., 2013), Kallisto (Bray et al., 2016)
22	Talaromyces marneffei	26	This study	HISAT2, StringTie (Pertea et al., 2016)
23	Ustilago maydis	71	This study	HISAT2, StringTie (Pertea et al., 2016)

## Sheet: Supp Table 3
Supplementary Table 3 : List of software tools and commnads used to process SRA data included in FungiExpresZ
Serial number	Software-tool	Purpose	Run Command
1	hisat2	align reads to reference genome	hisat2 -p <value> -q -x <value> --sra-acc <value> --new-summary | samtools view -bS - | samtools sort -O bam -o <value>
2	Stringtie	get normlaised gene expression values	stringtie <value> -p 4 -G <value> -o <value> -b <value> -e -A <value>
3	tophat2	align reads to reference genome	tophat2 -p <value> -G <value> -o <value>
4	cufflink	get normlaised gene expression values	cufflinks -p <value> -G <value> -o <value>

## Sheet: Supp Table 4
Supplementary Table 4: List of reference genomes available for gene ontology analysis in FungiExpresZ
Serial number	Species	FungiDB reference annotation
1	Albugo candida 2VRR	FungiDB-42_Acandida2VRR
2	Albugo laibachii Nc14	FungiDB-42_AlaibachiiNc14
3	Allomyces macrogynus ATCC 38327	FungiDB-42_AmacrogynusATCC38327
4	Aphanomyces astaci	FungiDB-42_AastaciAPO3
5	Aphanomyces invadans	FungiDB-42_AinvadansNJM9701
6	Aspergillus aculeatus ATCC 16872	FungiDB-42_AaculeatusATCC16872
7	Aspergillus brasiliensis CBS 101740	FungiDB-42_AbrasiliensisCBS101740
8	Aspergillus campestris IBT 28561	FungiDB-42_AcampestrisIBT28561
9	Aspergillus carbonarius ITEM 5010	FungiDB-42_AcarbonariusITEM5010
10	Aspergillus clavatus NRRL 1	FungiDB-42_AclavatusNRRL1
11	Aspergillus fischeri NRRL 181	FungiDB-42_AfischeriNRRL181
12	Aspergillus flavus NRRL3357	FungiDB-42_AflavusNRRL3357
13	Aspergillus fumigatus A1163	FungiDB-42_AfumigatusA1163
14	Aspergillus fumigatus Af293	FungiDB-42_AfumigatusAf293
15	Aspergillus glaucus CBS 516.65	FungiDB-42_AglaucusCBS516.65
16	Aspergillus kawachii IFO 4308	FungiDB-42_AkawachiiIFO4308
17	Aspergillus luchuensis CBS 106.47	FungiDB-42_AluchuensisCBS106.47
18	Aspergillus nidulans FGSC A4	FungiDB-42_AnidulansFGSCA4
19	Aspergillus niger	FungiDB-42_AnigerN402ATCC64974
20	Aspergillus niger ATCC 1015	FungiDB-42_AnigerATCC1015
21	Aspergillus niger CBS 513.88	FungiDB-42_AnigerCBS513-88
22	Aspergillus novofumigatus IBT 16806	FungiDB-42_AnovofumigatusIBT16806
23	Aspergillus ochraceoroseus IBT 24754	FungiDB-42_AochraceoroseusIBT24754
24	Aspergillus oryzae RIB40	FungiDB-42_AoryzaeRIB40
25	Aspergillus steynii IBT 23096	FungiDB-42_AsteyniiIBT23096
26	Aspergillus sydowii CBS 593.65	FungiDB-42_AsydowiiCBS593.65
27	Aspergillus terreus NIH2624	FungiDB-42_AterreusNIH2624
28	Aspergillus tubingensis CBS 134.48	FungiDB-42_AtubingensisCBS134.48
29	Aspergillus versicolor CBS 583.65	FungiDB-42_AversicolorCBS583.65
30	Aspergillus wentii DTO 134E9	FungiDB-42_AwentiiDTO134E9
31	Aspergillus zonatus	FungiDB-42_AzonataCBS506.65
32	Batrachochytrium dendrobatidis JEL423	FungiDB-42_BdendrobatidisJEL423
33	Beauveria bassiana	NCBI gene ID based annotations about Beauveria bassiana_ARSEF_2860
34	Botrytis cinerea B05.10	FungiDB-42_BcinereaB05-10
35	Candida albicans	FungiDB-42_CalbicansSC5314_B
36	Candida albicans SC5314	FungiDB-42_CalbicansSC5314
37	Candida albicans WO-1	FungiDB-42_CalbicansWO1
38	Candida auris B8 441	FungiDB-42_CaurisB8441
39	Candida auris B8 441	FungiDB-42_CaurisB8441
40	Candida glabrata CBS 138	FungiDB-42_CglabrataCBS138
41	Candida parapsilosis CDC317	FungiDB-42_CparapsilosisCDC317
42	Clavispora lusitaniae ATCC 42720	FungiDB-42_ClusitaniaeATCC42720
43	Coccidioides immitis H538.4	FungiDB-42_CimmitisH538-4
44	Coccidioides immitis RS	FungiDB-42_CimmitisRS
45	Coccidioides posadasii C735 delta SOWgp	FungiDB-42_CposadasiiC735deltSOWgp
46	Coccidioides posadasii RMSCC 3488	FungiDB-42_CposadasiiRMSCC3488
47	Coccidioides posadasii str. Silveira	FungiDB-42_CposadasiiSilveira
48	Coprinopsis cinerea okayama7#130	FungiDB-42_Ccinereaokay7-130
49	Cordyceps militaris	NCBI gene ID based annotations about Cordyceps militaris_CM01
50	Cryptococcus gattii CA1873	FungiDB-42_CgattiiCA1873
51	Cryptococcus gattii EJB2	FungiDB-42_CgattiiEJB2
52	Cryptococcus gattii NT-10	FungiDB-42_CgattiiNT10
53	Cryptococcus gattii VGIV IND107	FungiDB-42_CgattiiIND107
54	Cryptococcus gattii WM276	FungiDB-42_CgattiiWM276
55	Cryptococcus neoformans	FungiDB-42_CneoformansKN99
56	Cryptococcus neoformans var. grubii H99	FungiDB-42_CneoformansH99
57	Cryptococcus neoformans var. neoformans JEC21	FungiDB-42_CneoformansJEC21
58	Fusarium fujikuroi IMI 58289	FungiDB-42_FfujikuroiIMI58289
59	Fusarium graminearum PH-1	FungiDB-42_FgraminearumPH-1
60	Fusarium oxysporum f. sp. cubense race 1	FungiDB-42_Foxysporumrace1
61	Fusarium oxysporum f. sp. cubense race 4	FungiDB-42_Foxysporumrace4
62	Fusarium oxysporum f. sp. cubense tropical race 4 54006	FungiDB-42_Foxysporum54006
63	Fusarium oxysporum f. sp. lycopersici 4287	FungiDB-42_Foxysporum4287
64	Fusarium oxysporum f. sp. melonis 26406	FungiDB-42_Foxysporum26406
65	Fusarium oxysporum Fo47	FungiDB-42_FoxysporumFo47
66	Fusarium proliferatum	FungiDB-42_FproliferatumNRRL62905
67	Fusarium proliferatum ET1	FungiDB-42_FproliferatumET1
68	Fusarium verticillioides 7600	FungiDB-42_Fverticillioides7600
69	Histoplasma capsulatum G186AR	FungiDB-42_HcapsulatumG186AR
70	Histoplasma capsulatum G217B	FungiDB-42_HcapsulatumG217B
71	Histoplasma capsulatum H143	FungiDB-42_HcapsulatumH143
72	Histoplasma capsulatum H88	FungiDB-42_HcapsulatumH88
73	Histoplasma capsulatum NAm1	FungiDB-42_HcapsulatumNAm1
74	Hyaloperonospora arabidopsidis Emoy2	FungiDB-42_HarabidopsidisEmoy2
75	Kwoniella bestiolae CBS 10118	FungiDB-42_KbestiolaeCBS10118
76	Kwoniella dejecticola CBS 10117	FungiDB-42_KdejecticolaCBS10117
77	Lomentospora prolificans	FungiDB-42_LprolificansJHH5317
78	Magnaporthe oryzae	FungiDB-42_MoryzaeBR32
79	Malassezia globosa CBS 7966	FungiDB-42_MglobosaCBS7966
80	Melampsora larici-populina 98AG31	FungiDB-42_Mlarici-populina98AG31
81	Metarhizium anisopliae	NCBI gene ID based annotations about Metarhizium anisopliae_var._acridum_CQMa_102
82	Metarhizium robertsii	NCBI gene ID based annotations about Metarhizium robertsii_ARSEF_23
83	Mucor circinelloides f. lusitanicus CBS 277.49	FungiDB-42_McircinelloidesCBS277-49
84	Neurospora crassa OR74A	FungiDB-42_NcrassaOR74A
85	Neurospora discreta FGSC 8579	FungiDB-42_NdiscretaFGSC8579
86	Neurospora tetrasperma FGSC 2508	FungiDB-42_NtetraspermaFGSC2508
87	Paracoccidioides brasiliensis Pb03	FungiDB-42_PbrasiliensisPb03
88	Paracoccidioides brasiliensis Pb18	FungiDB-42_PbrasiliensisPb18
89	Paracoccidioides lutzii Pb01	FungiDB-42_PlutziiPb01
90	Penicillium rubens Wisconsin 54-1255	FungiDB-42_PrubensWisconsin54-1255
91	Phycomyces blakesleeanus NRRL 1555(-)	FungiDB-42_PblakesleeanusNRRL1555
92	Phytophthora cinnamomi var. cinnamomi CBS 144.22	FungiDB-42_PcinnamomiCBS144-22
93	Phytophthora infestans T30-4	FungiDB-42_PinfestansT30-4
94	Phytophthora parasitica INRA-310	FungiDB-42_PparasiticaINRA-310
95	Phytophthora ramorum	FungiDB-42_PramorumPr-102
96	Phytophthora sojae	FungiDB-42_PsojaeP6497
97	Pneumocystis jirovecii SE8	FungiDB-42_PjiroveciiSE8
98	Puccinia graminis f. sp. tritici CRL 75-36-700-3	FungiDB-42_PgraminisCRL75-36-700-3
99	Pythium aphanidermatum DAOM BR444	FungiDB-42_PaphanidermatumDAOMBR444
100	Pythium arrhenomanes ATCC 12531	FungiDB-42_ParrhenomanesATCC12531
101	Pythium irregulare DAOM BR486	FungiDB-42_PirregulareDAOMBR486
102	Pythium iwayamai DAOM BR242034	FungiDB-42_PiwayamaiDAOMBR242034
103	Pythium vexans	FungiDB-42_PvexansDAOMBR484
104	Rhizopus delemar RA 99-880	FungiDB-42_RdelemarRA99-880
105	Saccharomyces cerevisiae	FungiDB-42_ScerevisiaeS288c
106	Saprolegnia diclina VS20	FungiDB-42_SdiclinaVS20
107	Saprolegnia parasitica CBS 223.65	FungiDB-42_SparasiticaCBS223-65
108	Scedosporium apiospermum	FungiDB-42_SapiospermumIHEM14462
109	Schizosaccharomyces japonicus yFS275	FungiDB-42_SjaponicusyFS275
110	Schizosaccharomyces octosporus yFS286	FungiDB-42_SoctosporusyFS286
111	Schizosaccharomyces pombe 972h-	FungiDB-42_Spombe972h
112	Sclerotinia sclerotiorum 1980 UF-70	FungiDB-42_Ssclerotiorum1980UF-70
113	Sordaria macrospora k-hell	FungiDB-42_Smacrosporak-hell
114	Spizellomyces punctatus DAOM BR117	FungiDB-42_SpunctatusDAOMBR117
115	Sporisorium reilianum SRZ2	FungiDB-42_SreilianumSRZ2
116	Sporothrix brasiliensis 5110	FungiDB-42_Sbrasiliensis5110
117	Sporothrix schenckii 1099-18	FungiDB-42_Sschenckii1099-18
118	Talaromyces marneffei ATCC 18224	FungiDB-42_TmarneffeiATCC18224
119	Talaromyces stipitatus ATCC 10500	FungiDB-42_TstipitatusATCC10500
120	Tremella mesenterica DSM 1558	FungiDB-42_TmesentericaDSM1558
121	Trichoderma reesei QM6a	FungiDB-42_TreeseiQM6a
122	Uncinocarpus reesii 1704	FungiDB-42_Ureesii1704
123	Ustilago maydis 521	FungiDB-42_Umaydis521
124	Yarrowia lipolytica	FungiDB-42_YlipolyticaCLIB89W29
125	Yarrowia lipolytica CLIB122	FungiDB-42_YlipolyticaCLIB122
126	Zymoseptoria tritici IPO323	FungiDB-42_ZtriticiIPO323

## Sheet: Supp Table 5
Supplementary Table 5: List of dictionary words which are removed prior to text mining implemented in FungiExpresZ
Serial number	Excluded words
1	gene
2	genes
3	expression
4	expressed
5	cell
6	cellular,used
7	nidulans
8	strain
9	aspergillus
10	transcription
11	transcriptome
12	revealed
13	rnaseq
14	use
15	regul
16	rna
17	type
18	function
19	conditions
20	design
21	role
22	cells
23	data
24	analysis
25	transcriptional
26	seq
27	biological
28	major
29	mechanisms
30	sequencing
31	candida
32	albicans
33	glabrata
34	illumina
35	pathogen
36	fungal
37	involved
38	study
39	fungi
40	fungus
41	model
42	saccharomyces
43	total
44	cerevisiae
45	species
46	strains
47	specific
48	samples
49	genome
50	genomewide

## Sheet: Supp Table 6
Supplementary Table 6: List of secondary metabolite Sterigmatocystin (ST) genes used for co-expression analysis shown in Figure 6
Serial number	Gene_group	Gene
1	ST	AN7804
2	ST	AN7805
3	ST	AN7806
4	ST	AN7807
5	ST	AN7808
6	ST	AN7809
7	ST	AN7810
8	ST	AN7811
9	ST	AN7812
10	ST	AN11017
11	ST	AN11013
12	ST	AN7814
13	ST	AN7815
14	ST	AN7816
15	ST	AN11021
16	ST	AN7817
17	ST	AN7818
18	ST	AN7819
19	ST	AN7820
20	ST	AN7821
21	ST	AN7822
22	ST	AN7823
23	ST	AN7824
24	ST	AN7825
25	ST	AN7827
26	ST	AN7828
27	ST	AN11012
28	ST	AN7826
29	ST	AN7830
30	ST	AN7831
31	ST	AN7832

## Sheet: Supp Table 7
Supplementary Table 7: A table summarizing each SRA sample included in FungiExpresZ
Serial number	NCBI SRA run acession	species
1	DRR057054	Aspergillus fumigatus
2	DRR057055	Aspergillus fumigatus
3	DRR057056	Aspergillus fumigatus
4	DRR057057	Aspergillus fumigatus
5	DRR059459	Aspergillus fumigatus
6	DRR059460	Aspergillus fumigatus
7	DRR059461	Aspergillus fumigatus
8	DRR059462	Aspergillus fumigatus
9	DRR059463	Aspergillus fumigatus
10	DRR075868	Aspergillus fumigatus
11	DRR075869	Aspergillus fumigatus
12	DRR075870	Aspergillus fumigatus
13	DRR075871	Aspergillus fumigatus
14	DRR075872	Aspergillus fumigatus
15	DRR075873	Aspergillus fumigatus
16	DRR075874	Aspergillus fumigatus
17	DRR075875	Aspergillus fumigatus
18	DRR075876	Aspergillus fumigatus
19	DRR087047	Aspergillus fumigatus
20	DRR087048	Aspergillus fumigatus
21	DRR087049	Aspergillus fumigatus
22	DRR101025	Aspergillus fumigatus
23	DRR101026	Aspergillus fumigatus
24	DRR101027	Aspergillus fumigatus
25	DRR101028	Aspergillus fumigatus
26	DRR101029	Aspergillus fumigatus
27	DRR101030	Aspergillus fumigatus
28	DRR101031	Aspergillus fumigatus
29	DRR101032	Aspergillus fumigatus
30	DRR101033	Aspergillus fumigatus
31	DRR101034	Aspergillus fumigatus
32	DRR101035	Aspergillus fumigatus
33	DRR101036	Aspergillus fumigatus
34	DRR101037	Aspergillus fumigatus
35	DRR101038	Aspergillus fumigatus
36	DRR101039	Aspergillus fumigatus
37	DRR101040	Aspergillus fumigatus
38	DRR101041	Aspergillus fumigatus
39	DRR101042	Aspergillus fumigatus
40	DRR101043	Aspergillus fumigatus
41	DRR101044	Aspergillus fumigatus
42	DRR101045	Aspergillus fumigatus
43	DRR101046	Aspergillus fumigatus
44	DRR101047	Aspergillus fumigatus
45	DRR101048	Aspergillus fumigatus
46	ERR161594	Aspergillus fumigatus
47	ERR161595	Aspergillus fumigatus
48	ERR161596	Aspergillus fumigatus
49	ERR161597	Aspergillus fumigatus
50	ERR161598	Aspergillus fumigatus
51	ERR161599	Aspergillus fumigatus
52	ERR236917	Aspergillus fumigatus
53	ERR236926	Aspergillus fumigatus
54	ERR236932	Aspergillus fumigatus
55	ERR236939	Aspergillus fumigatus
56	ERR236940	Aspergillus fumigatus
57	ERR236942	Aspergillus fumigatus
58	ERR237004	Aspergillus fumigatus
59	ERR237005	Aspergillus fumigatus
60	ERR237006	Aspergillus fumigatus
61	ERR237007	Aspergillus fumigatus
62	ERR237008	Aspergillus fumigatus
63	ERR237009	Aspergillus fumigatus
64	ERR237010	Aspergillus fumigatus
65	ERR237011	Aspergillus fumigatus
66	ERR237012	Aspergillus fumigatus
67	ERR237013	Aspergillus fumigatus
68	ERR237014	Aspergillus fumigatus
69	ERR237734	Aspergillus fumigatus
70	ERR237735	Aspergillus fumigatus
71	ERR237736	Aspergillus fumigatus
72	ERR237737	Aspergillus fumigatus
73	ERR237739	Aspergillus fumigatus
74	ERR237740	Aspergillus fumigatus
75	SRR3233134	Aspergillus fumigatus
76	SRR3233135	Aspergillus fumigatus
77	SRR3233136	Aspergillus fumigatus
78	SRR3233137	Aspergillus fumigatus
79	SRR3233138	Aspergillus fumigatus
80	SRR3233139	Aspergillus fumigatus
81	SRR3233140	Aspergillus fumigatus
82	SRR3233141	Aspergillus fumigatus
83	SRR3233142	Aspergillus fumigatus
84	SRR3233143	Aspergillus fumigatus
85	SRR3233145	Aspergillus fumigatus
86	SRR3233146	Aspergillus fumigatus
87	SRR3233147	Aspergillus fumigatus
88	SRR3233148	Aspergillus fumigatus
89	SRR3233152	Aspergillus fumigatus
90	SRR3591493	Aspergillus fumigatus
91	SRR3591494	Aspergillus fumigatus
92	SRR3591495	Aspergillus fumigatus
93	SRR3591496	Aspergillus fumigatus
94	SRR3591497	Aspergillus fumigatus
95	SRR3591498	Aspergillus fumigatus
96	SRR3591500	Aspergillus fumigatus
97	SRR3591501	Aspergillus fumigatus
98	SRR3591503	Aspergillus fumigatus
99	SRR3734545	Aspergillus fumigatus
100	SRR3734568	Aspergillus fumigatus
101	SRR3734580	Aspergillus fumigatus
102	SRR3734582	Aspergillus fumigatus
103	SRR3734583	Aspergillus fumigatus
104	SRR3734619	Aspergillus fumigatus
105	SRR3734628	Aspergillus fumigatus
106	SRR3734661	Aspergillus fumigatus
107	SRR3734662	Aspergillus fumigatus
108	SRR3734705	Aspergillus fumigatus
109	SRR3734706	Aspergillus fumigatus
110	SRR3734752	Aspergillus fumigatus
111	SRR3742527	Aspergillus fumigatus
112	SRR3742528	Aspergillus fumigatus
113	SRR3742529	Aspergillus fumigatus
114	SRR3742531	Aspergillus fumigatus
115	SRR3742532	Aspergillus fumigatus
116	SRR3742533	Aspergillus fumigatus
117	SRR3742534	Aspergillus fumigatus
118	SRR3742535	Aspergillus fumigatus
119	SRR3742536	Aspergillus fumigatus
120	SRR3742538	Aspergillus fumigatus
121	SRR3742539	Aspergillus fumigatus
122	SRR3742540	Aspergillus fumigatus
123	SRR4000584	Aspergillus fumigatus
124	SRR4000585	Aspergillus fumigatus
125	SRR4000586	Aspergillus fumigatus
126	SRR4000587	Aspergillus fumigatus
127	SRR4000588	Aspergillus fumigatus
128	SRR4000589	Aspergillus fumigatus
129	SRR4000590	Aspergillus fumigatus
130	SRR4000591	Aspergillus fumigatus
131	SRR4000592	Aspergillus fumigatus
132	SRR4000593	Aspergillus fumigatus
133	SRR4000594	Aspergillus fumigatus
134	SRR4000595	Aspergillus fumigatus
135	SRR5249265	Aspergillus fumigatus
136	SRR5249266	Aspergillus fumigatus
137	SRR5249267	Aspergillus fumigatus
138	SRR5249268	Aspergillus fumigatus
139	SRR5249269	Aspergillus fumigatus
140	SRR5249270	Aspergillus fumigatus
141	SRR5249271	Aspergillus fumigatus
142	SRR5249272	Aspergillus fumigatus
143	SRR5249273	Aspergillus fumigatus
144	SRR5249274	Aspergillus fumigatus
145	SRR5249275	Aspergillus fumigatus
146	SRR5249276	Aspergillus fumigatus
147	SRR5306452	Aspergillus fumigatus
148	SRR5306453	Aspergillus fumigatus
149	SRR5306454	Aspergillus fumigatus
150	SRR5306455	Aspergillus fumigatus
151	SRR5306456	Aspergillus fumigatus
152	SRR5306457	Aspergillus fumigatus
153	SRR5419567	Aspergillus fumigatus
154	SRR5419568	Aspergillus fumigatus
155	SRR5419569	Aspergillus fumigatus
156	SRR5419570	Aspergillus fumigatus
157	SRR5419571	Aspergillus fumigatus
158	SRR5419572	Aspergillus fumigatus
159	SRR5419573	Aspergillus fumigatus
160	SRR5419574	Aspergillus fumigatus
161	SRR5419575	Aspergillus fumigatus
162	SRR5419576	Aspergillus fumigatus
163	SRR5419577	Aspergillus fumigatus
164	SRR5419578	Aspergillus fumigatus
165	SRR5419579	Aspergillus fumigatus
166	SRR5419580	Aspergillus fumigatus
167	SRR5419581	Aspergillus fumigatus
168	SRR5419582	Aspergillus fumigatus
169	SRR5419583	Aspergillus fumigatus
170	SRR5419584	Aspergillus fumigatus
171	SRR5438126	Aspergillus fumigatus
172	SRR5439718	Aspergillus fumigatus
173	SRR5441597	Aspergillus fumigatus
174	SRR5441598	Aspergillus fumigatus
175	SRR5441599	Aspergillus fumigatus
176	SRR5441600	Aspergillus fumigatus
177	SRR5441601	Aspergillus fumigatus
178	SRR5441602	Aspergillus fumigatus
179	SRR5441604	Aspergillus fumigatus
180	SRR5691088	Aspergillus fumigatus
181	SRR5691089	Aspergillus fumigatus
182	SRR5691090	Aspergillus fumigatus
183	SRR5691091	Aspergillus fumigatus
184	SRR5691092	Aspergillus fumigatus
185	SRR5691093	Aspergillus fumigatus
186	SRR5878930	Aspergillus fumigatus
187	SRR5878931	Aspergillus fumigatus
188	SRR5878932	Aspergillus fumigatus
189	SRR5878933	Aspergillus fumigatus
190	SRR5878934	Aspergillus fumigatus
191	SRR5878935	Aspergillus fumigatus
192	SRR5878936	Aspergillus fumigatus
193	SRR5878937	Aspergillus fumigatus
194	SRR5878939	Aspergillus fumigatus
195	SRR5878940	Aspergillus fumigatus
196	SRR5878941	Aspergillus fumigatus
197	SRR5878942	Aspergillus fumigatus
198	SRR5878943	Aspergillus fumigatus
199	SRR5878944	Aspergillus fumigatus
200	SRR5878945	Aspergillus fumigatus
201	SRR6024771	Aspergillus fumigatus
202	SRR6024996	Aspergillus fumigatus
203	SRR6024997	Aspergillus fumigatus
204	SRR6057251	Aspergillus fumigatus
205	SRR6057252	Aspergillus fumigatus
206	SRR6057253	Aspergillus fumigatus
207	SRR6057254	Aspergillus fumigatus
208	SRR6057255	Aspergillus fumigatus
209	SRR6057257	Aspergillus fumigatus
210	SRR6057258	Aspergillus fumigatus
211	SRR6057259	Aspergillus fumigatus
212	SRR6057263	Aspergillus fumigatus
213	SRR6057264	Aspergillus fumigatus
214	SRR6057267	Aspergillus fumigatus
215	SRR6163647	Aspergillus fumigatus
216	SRR6163648	Aspergillus fumigatus
217	SRR6163649	Aspergillus fumigatus
218	SRR6163654	Aspergillus fumigatus
219	SRR6163655	Aspergillus fumigatus
220	SRR6163668	Aspergillus fumigatus
221	SRR6163669	Aspergillus fumigatus
222	SRR6163670	Aspergillus fumigatus
223	SRR6163719	Aspergillus fumigatus
224	SRR6163720	Aspergillus fumigatus
225	SRR6163721	Aspergillus fumigatus
226	SRR6163722	Aspergillus fumigatus
227	SRR6163723	Aspergillus fumigatus
228	SRR6163776	Aspergillus fumigatus
229	SRR6163911	Aspergillus fumigatus
230	SRR6163912	Aspergillus fumigatus
231	SRR6163913	Aspergillus fumigatus
232	SRR6163915	Aspergillus fumigatus
233	SRR6431697	Aspergillus fumigatus
234	SRR6491483	Aspergillus fumigatus
235	SRR6491484	Aspergillus fumigatus
236	SRR6491485	Aspergillus fumigatus
237	SRR6491487	Aspergillus fumigatus
238	SRR6491488	Aspergillus fumigatus
239	SRR6491489	Aspergillus fumigatus
240	SRR6491490	Aspergillus fumigatus
241	SRR6491491	Aspergillus fumigatus
242	SRR6491493	Aspergillus fumigatus
243	DRR059453	Aspergillus nidulans
244	DRR059454	Aspergillus nidulans
245	DRR059455	Aspergillus nidulans
246	DRR059456	Aspergillus nidulans
247	DRR059457	Aspergillus nidulans
248	DRR059458	Aspergillus nidulans
249	DRR060257	Aspergillus nidulans
250	DRR060258	Aspergillus nidulans
251	DRR060259	Aspergillus nidulans
252	DRR060260	Aspergillus nidulans
253	DRR060261	Aspergillus nidulans
254	DRR060262	Aspergillus nidulans
255	DRR060263	Aspergillus nidulans
256	DRR060264	Aspergillus nidulans
257	DRR060265	Aspergillus nidulans
258	DRR060266	Aspergillus nidulans
259	DRR060267	Aspergillus nidulans
260	DRR060268	Aspergillus nidulans
261	ERR327534	Aspergillus nidulans
262	ERR327535	Aspergillus nidulans
263	ERR327536	Aspergillus nidulans
264	ERR327537	Aspergillus nidulans
265	ERR327538	Aspergillus nidulans
266	ERR327539	Aspergillus nidulans
267	ERR327540	Aspergillus nidulans
268	ERR327541	Aspergillus nidulans
269	ERR327542	Aspergillus nidulans
270	ERR327543	Aspergillus nidulans
271	SRR1664214	Aspergillus nidulans
272	SRR1664215	Aspergillus nidulans
273	SRR1664216	Aspergillus nidulans
274	SRR1664217	Aspergillus nidulans
275	SRR1664218	Aspergillus nidulans
276	SRR1664219	Aspergillus nidulans
277	SRR1664220	Aspergillus nidulans
278	SRR1664221	Aspergillus nidulans
279	SRR1816785	Aspergillus nidulans
280	SRR1816786	Aspergillus nidulans
281	SRR1816787	Aspergillus nidulans
282	SRR1816788	Aspergillus nidulans
283	SRR1816789	Aspergillus nidulans
284	SRR1816790	Aspergillus nidulans
285	SRR1816791	Aspergillus nidulans
286	SRR1816792	Aspergillus nidulans
287	SRR2170265	Aspergillus nidulans
288	SRR2170266	Aspergillus nidulans
289	SRR2170267	Aspergillus nidulans
290	SRR2170268	Aspergillus nidulans
291	SRR2180251	Aspergillus nidulans
292	SRR2180252	Aspergillus nidulans
293	SRR2180253	Aspergillus nidulans
294	SRR2180254	Aspergillus nidulans
295	SRR2180255	Aspergillus nidulans
296	SRR2180256	Aspergillus nidulans
297	SRR2180257	Aspergillus nidulans
298	SRR2180258	Aspergillus nidulans
299	SRR2180259	Aspergillus nidulans
300	SRR2225887	Aspergillus nidulans
301	SRR2225889	Aspergillus nidulans
302	SRR2225890	Aspergillus nidulans
303	SRR2225907	Aspergillus nidulans
304	SRR2225908	Aspergillus nidulans
305	SRR2225909	Aspergillus nidulans
306	SRR2225910	Aspergillus nidulans
307	SRR2225911	Aspergillus nidulans
308	SRR2225912	Aspergillus nidulans
309	SRR3212497	Aspergillus nidulans
310	SRR3212498	Aspergillus nidulans
311	SRR3212499	Aspergillus nidulans
312	SRR3212500	Aspergillus nidulans
313	SRR3212501	Aspergillus nidulans
314	SRR3212502	Aspergillus nidulans
315	SRR3212651	Aspergillus nidulans
316	SRR4006422	Aspergillus nidulans
317	SRR4006423	Aspergillus nidulans
318	SRR4006424	Aspergillus nidulans
319	SRR4006425	Aspergillus nidulans
320	SRR4009440	Aspergillus nidulans
321	SRR4009441	Aspergillus nidulans
322	SRR4009442	Aspergillus nidulans
323	SRR4009443	Aspergillus nidulans
324	SRR4048918	Aspergillus nidulans
325	SRR4048919	Aspergillus nidulans
326	SRR4048920	Aspergillus nidulans
327	SRR4048921	Aspergillus nidulans
328	SRR4048922	Aspergillus nidulans
329	SRR4048923	Aspergillus nidulans
330	SRR4048924	Aspergillus nidulans
331	SRR4048925	Aspergillus nidulans
332	SRR4048926	Aspergillus nidulans
333	SRR4048927	Aspergillus nidulans
334	SRR4048928	Aspergillus nidulans
335	SRR4368863	Aspergillus nidulans
336	SRR4368874	Aspergillus nidulans
337	SRR4368883	Aspergillus nidulans
338	SRR4368892	Aspergillus nidulans
339	SRR4368902	Aspergillus nidulans
340	SRR4368910	Aspergillus nidulans
341	SRR5069240	Aspergillus nidulans
342	SRR5069241	Aspergillus nidulans
343	SRR5069242	Aspergillus nidulans
344	SRR5069243	Aspergillus nidulans
345	SRR5205834	Aspergillus nidulans
346	SRR5205835	Aspergillus nidulans
347	SRR5205836	Aspergillus nidulans
348	SRR5205837	Aspergillus nidulans
349	SRR5205838	Aspergillus nidulans
350	SRR5205839	Aspergillus nidulans
351	SRR5241853	Aspergillus nidulans
352	SRR5241854	Aspergillus nidulans
353	SRR5241855	Aspergillus nidulans
354	SRR5241856	Aspergillus nidulans
355	SRR5244096	Aspergillus nidulans
356	SRR5244097	Aspergillus nidulans
357	SRR5244098	Aspergillus nidulans
358	SRR5244099	Aspergillus nidulans
359	SRR5244100	Aspergillus nidulans
360	SRR5244101	Aspergillus nidulans
361	SRR5244102	Aspergillus nidulans
362	SRR5244103	Aspergillus nidulans
363	SRR5740797	Aspergillus nidulans
364	SRR5740798	Aspergillus nidulans
365	SRR5740799	Aspergillus nidulans
366	SRR5740800	Aspergillus nidulans
367	SRR5740801	Aspergillus nidulans
368	SRR5740802	Aspergillus nidulans
369	SRR676520	Aspergillus nidulans
370	SRR676521	Aspergillus nidulans
371	SRR676522	Aspergillus nidulans
372	SRR676523	Aspergillus nidulans
373	SRR676524	Aspergillus nidulans
374	SRR676525	Aspergillus nidulans
375	SRR676529	Aspergillus nidulans
376	SRR676530	Aspergillus nidulans
377	SRR676531	Aspergillus nidulans
378	SRR7132515	Aspergillus nidulans
379	SRR7132516	Aspergillus nidulans
380	SRR7132517	Aspergillus nidulans
381	SRR7132518	Aspergillus nidulans
382	SRR7132519	Aspergillus nidulans
383	SRR7132520	Aspergillus nidulans
384	SRR7132521	Aspergillus nidulans
385	SRR7132522	Aspergillus nidulans
386	SRR7467414	Aspergillus nidulans
387	SRR7467415	Aspergillus nidulans
388	SRR7467416	Aspergillus nidulans
389	SRR7467417	Aspergillus nidulans
390	SRR7467418	Aspergillus nidulans
391	SRR7467419	Aspergillus nidulans
392	SRR7467420	Aspergillus nidulans
393	SRR7467421	Aspergillus nidulans
394	DRR059467	Aspergillus niger
395	DRR059468	Aspergillus niger
396	DRR059469	Aspergillus niger
397	SRR1271079	Aspergillus niger
398	SRR1271080	Aspergillus niger
399	SRR1271081	Aspergillus niger
400	SRR1271082	Aspergillus niger
401	SRR1271083	Aspergillus niger
402	SRR1271084	Aspergillus niger
403	SRR1271085	Aspergillus niger
404	SRR1271086	Aspergillus niger
405	SRR1271087	Aspergillus niger
406	SRR1271088	Aspergillus niger
407	SRR1271089	Aspergillus niger
408	SRR1271090	Aspergillus niger
409	SRR1271091	Aspergillus niger
410	SRR1271092	Aspergillus niger
411	SRR1271093	Aspergillus niger
412	SRR1271094	Aspergillus niger
413	SRR1271095	Aspergillus niger
414	SRR1271096	Aspergillus niger
415	SRR1271097	Aspergillus niger
416	SRR1271098	Aspergillus niger
417	SRR1271099	Aspergillus niger
418	SRR1271100	Aspergillus niger
419	SRR1271101	Aspergillus niger
420	SRR1271102	Aspergillus niger
421	SRR1523742	Aspergillus niger
422	SRR1524306	Aspergillus niger
423	SRR1611153	Aspergillus niger
424	SRR1611154	Aspergillus niger
425	SRR1611155	Aspergillus niger
426	SRR1611156	Aspergillus niger
427	SRR1611157	Aspergillus niger
428	SRR1611158	Aspergillus niger
429	SRR1611159	Aspergillus niger
430	SRR1611160	Aspergillus niger
431	SRR1611161	Aspergillus niger
432	SRR1611162	Aspergillus niger
433	SRR1611163	Aspergillus niger
434	SRR1611164	Aspergillus niger
435	SRR1611165	Aspergillus niger
436	SRR1611166	Aspergillus niger
437	SRR1611167	Aspergillus niger
438	SRR1611168	Aspergillus niger
439	SRR1611169	Aspergillus niger
440	SRR1611170	Aspergillus niger
441	SRR1799278	Aspergillus niger
442	SRR1799279	Aspergillus niger
443	SRR1799280	Aspergillus niger
444	SRR1799281	Aspergillus niger
445	SRR1799282	Aspergillus niger
446	SRR1799283	Aspergillus niger
447	SRR1799284	Aspergillus niger
448	SRR1799285	Aspergillus niger
449	SRR1799286	Aspergillus niger
450	SRR1799384	Aspergillus niger
451	SRR1799385	Aspergillus niger
452	SRR1799386	Aspergillus niger
453	SRR1799387	Aspergillus niger
454	SRR1799388	Aspergillus niger
455	SRR1799391	Aspergillus niger
456	SRR1799392	Aspergillus niger
457	SRR1799393	Aspergillus niger
458	SRR1799394	Aspergillus niger
459	SRR1799395	Aspergillus niger
460	SRR1799398	Aspergillus niger
461	SRR1799400	Aspergillus niger
462	SRR1799401	Aspergillus niger
463	SRR1799402	Aspergillus niger
464	SRR1799403	Aspergillus niger
465	SRR1799404	Aspergillus niger
466	SRR1799405	Aspergillus niger
467	SRR1799406	Aspergillus niger
468	SRR1799407	Aspergillus niger
469	SRR1799408	Aspergillus niger
470	SRR1799409	Aspergillus niger
471	SRR1799410	Aspergillus niger
472	SRR1799411	Aspergillus niger
473	SRR1799412	Aspergillus niger
474	SRR1799413	Aspergillus niger
475	SRR1799414	Aspergillus niger
476	SRR1799563	Aspergillus niger
477	SRR1801411	Aspergillus niger
478	SRR2045737	Aspergillus niger
479	SRR2767073	Aspergillus niger
480	SRR2771015	Aspergillus niger
481	SRR2771678	Aspergillus niger
482	SRR2771682	Aspergillus niger
483	SRR2771688	Aspergillus niger
484	SRR2772085	Aspergillus niger
485	SRR3313902	Aspergillus niger
486	SRR3313903	Aspergillus niger
487	SRR3313904	Aspergillus niger
488	SRR3313905	Aspergillus niger
489	SRR3313906	Aspergillus niger
490	SRR3313907	Aspergillus niger
491	SRR3313908	Aspergillus niger
492	SRR3313909	Aspergillus niger
493	SRR3313910	Aspergillus niger
494	SRR3313911	Aspergillus niger
495	SRR3313912	Aspergillus niger
496	SRR3313913	Aspergillus niger
497	SRR3313914	Aspergillus niger
498	SRR3313915	Aspergillus niger
499	SRR3313916	Aspergillus niger
500	SRR3313917	Aspergillus niger
501	SRR3313918	Aspergillus niger
502	SRR3313919	Aspergillus niger
503	SRR3313920	Aspergillus niger
504	SRR3313921	Aspergillus niger
505	SRR3313922	Aspergillus niger
506	SRR3313923	Aspergillus niger
507	SRR3313924	Aspergillus niger
508	SRR3313925	Aspergillus niger
509	SRR3313926	Aspergillus niger
510	SRR3313927	Aspergillus niger
511	SRR3313928	Aspergillus niger
512	SRR3313929	Aspergillus niger
513	SRR3313930	Aspergillus niger
514	SRR3313931	Aspergillus niger
515	SRR3313932	Aspergillus niger
516	SRR3313933	Aspergillus niger
517	SRR3313934	Aspergillus niger
518	SRR3313935	Aspergillus niger
519	SRR3313936	Aspergillus niger
520	SRR3313937	Aspergillus niger
521	SRR3313938	Aspergillus niger
522	SRR3313939	Aspergillus niger
523	SRR3313940	Aspergillus niger
524	SRR3313941	Aspergillus niger
525	SRR3313942	Aspergillus niger
526	SRR3313943	Aspergillus niger
527	SRR3313944	Aspergillus niger
528	SRR3313945	Aspergillus niger
529	SRR3313946	Aspergillus niger
530	SRR3313947	Aspergillus niger
531	SRR3313948	Aspergillus niger
532	SRR3313949	Aspergillus niger
533	SRR3313950	Aspergillus niger
534	SRR3313951	Aspergillus niger
535	SRR3313952	Aspergillus niger
536	SRR3313953	Aspergillus niger
537	SRR3313954	Aspergillus niger
538	SRR3313955	Aspergillus niger
539	SRR3374422	Aspergillus niger
540	SRR3374423	Aspergillus niger
541	SRR3374425	Aspergillus niger
542	SRR3374426	Aspergillus niger
543	SRR3374428	Aspergillus niger
544	SRR3374429	Aspergillus niger
545	SRR3374431	Aspergillus niger
546	SRR3374432	Aspergillus niger
547	SRR3374434	Aspergillus niger
548	SRR3374435	Aspergillus niger
549	SRR3374437	Aspergillus niger
550	SRR3374438	Aspergillus niger
551	SRR3374440	Aspergillus niger
552	SRR3374441	Aspergillus niger
553	SRR3374443	Aspergillus niger
554	SRR3374444	Aspergillus niger
555	SRR3479353	Aspergillus niger
556	SRR3479354	Aspergillus niger
557	SRR3479355	Aspergillus niger
558	SRR3479356	Aspergillus niger
559	SRR3479357	Aspergillus niger
560	SRR3479358	Aspergillus niger
561	SRR3479359	Aspergillus niger
562	SRR3479360	Aspergillus niger
563	SRR3479361	Aspergillus niger
564	SRR3479362	Aspergillus niger
565	SRR3479363	Aspergillus niger
566	SRR3479364	Aspergillus niger
567	SRR3479365	Aspergillus niger
568	SRR3479366	Aspergillus niger
569	SRR3479367	Aspergillus niger
570	SRR3479368	Aspergillus niger
571	SRR3479369	Aspergillus niger
572	SRR3479370	Aspergillus niger
573	SRR3479371	Aspergillus niger
574	SRR3479372	Aspergillus niger
575	SRR3479373	Aspergillus niger
576	SRR3479374	Aspergillus niger
577	SRR3479375	Aspergillus niger
578	SRR3479376	Aspergillus niger
579	SRR3479425	Aspergillus niger
580	SRR3479426	Aspergillus niger
581	SRR3479427	Aspergillus niger
582	SRR3479428	Aspergillus niger
583	SRR3479429	Aspergillus niger
584	SRR3479430	Aspergillus niger
585	SRR3479431	Aspergillus niger
586	SRR3479432	Aspergillus niger
587	SRR3479433	Aspergillus niger
588	SRR3479434	Aspergillus niger
589	SRR3479435	Aspergillus niger
590	SRR3479436	Aspergillus niger
591	SRR3479437	Aspergillus niger
592	SRR3479438	Aspergillus niger
593	SRR3479439	Aspergillus niger
594	SRR3479440	Aspergillus niger
595	SRR3479441	Aspergillus niger
596	SRR3479442	Aspergillus niger
597	SRR3479443	Aspergillus niger
598	SRR3479444	Aspergillus niger
599	SRR3479493	Aspergillus niger
600	SRR3479494	Aspergillus niger
601	SRR3479495	Aspergillus niger
602	SRR3479496	Aspergillus niger
603	SRR3479497	Aspergillus niger
604	SRR3479501	Aspergillus niger
605	SRR3479502	Aspergillus niger
606	SRR3479505	Aspergillus niger
607	SRR3479507	Aspergillus niger
608	SRR3479511	Aspergillus niger
609	SRR3479512	Aspergillus niger
610	SRR3479513	Aspergillus niger
611	SRR3479514	Aspergillus niger
612	SRR3479515	Aspergillus niger
613	SRR3479516	Aspergillus niger
614	SRR3479541	Aspergillus niger
615	SRR3479542	Aspergillus niger
616	SRR3479543	Aspergillus niger
617	SRR3479544	Aspergillus niger
618	SRR3479545	Aspergillus niger
619	SRR3479546	Aspergillus niger
620	SRR3479548	Aspergillus niger
621	SRR3479549	Aspergillus niger
622	SRR3479550	Aspergillus niger
623	SRR3479551	Aspergillus niger
624	SRR3479552	Aspergillus niger
625	SRR3479553	Aspergillus niger
626	SRR3479554	Aspergillus niger
627	SRR3479555	Aspergillus niger
628	SRR3479556	Aspergillus niger
629	SRR3479557	Aspergillus niger
630	SRR3479558	Aspergillus niger
631	SRR3479559	Aspergillus niger
632	SRR3479560	Aspergillus niger
633	SRR3479561	Aspergillus niger
634	SRR3479562	Aspergillus niger
635	SRR3479563	Aspergillus niger
636	SRR3479564	Aspergillus niger
637	SRR3479565	Aspergillus niger
638	SRR3479567	Aspergillus niger
639	SRR3479568	Aspergillus niger
640	SRR3479569	Aspergillus niger
641	SRR3479570	Aspergillus niger
642	SRR3479571	Aspergillus niger
643	SRR3479572	Aspergillus niger
644	SRR3479573	Aspergillus niger
645	SRR3479574	Aspergillus niger
646	SRR3479575	Aspergillus niger
647	SRR3999585	Botrytis cinerea
648	SRR3999586	Botrytis cinerea
649	SRR3999587	Botrytis cinerea
650	SRR5040505	Botrytis cinerea
651	SRR5040506	Botrytis cinerea
652	SRR5040508	Botrytis cinerea
653	SRR5040511	Botrytis cinerea
654	SRR5040512	Botrytis cinerea
655	SRR5040513	Botrytis cinerea
656	SRR5040538	Botrytis cinerea
657	SRR5040539	Botrytis cinerea
658	SRR5040544	Botrytis cinerea
659	SRR5040545	Botrytis cinerea
660	SRR5040575	Botrytis cinerea
661	SRR5040577	Botrytis cinerea
662	SRR5043508	Botrytis cinerea
663	SRR5043510	Botrytis cinerea
664	SRR7430366	Botrytis cinerea
665	SRR7430367	Botrytis cinerea
666	SRR7430368	Botrytis cinerea
667	SRR7894624	Botrytis cinerea
668	SRR7894625	Botrytis cinerea
669	SRR7894626	Botrytis cinerea
670	SRR8074940	Botrytis cinerea
671	SRR8074943	Botrytis cinerea
672	SRR8369821	Botrytis cinerea
673	SRR8369822	Botrytis cinerea
674	SRR8369823	Botrytis cinerea
675	SRR8369824	Botrytis cinerea
676	SRR8369825	Botrytis cinerea
677	SRR8369826	Botrytis cinerea
678	SRR8369827	Botrytis cinerea
679	SRR8369830	Botrytis cinerea
680	SRR8369833	Botrytis cinerea
681	SRR8369837	Botrytis cinerea
682	SRR8552899	Botrytis cinerea
683	SRR8552900	Botrytis cinerea
684	SRR8552901	Botrytis cinerea
685	SRR8552902	Botrytis cinerea
686	SRR8552903	Botrytis cinerea
687	SRR8552904	Botrytis cinerea
688	SRR8552905	Botrytis cinerea
689	SRR8552906	Botrytis cinerea
690	SRR9668417	Botrytis cinerea
691	SRR9668418	Botrytis cinerea
692	SRR9668426	Botrytis cinerea
693	SRR9668427	Botrytis cinerea
694	SRR9668431	Botrytis cinerea
695	SRR9668432	Botrytis cinerea
696	SRR9668434	Botrytis cinerea
697	SRR10215633	Botrytis cinerea
698	SRR10215634	Botrytis cinerea
699	SRR10215635	Botrytis cinerea
700	SRR10215636	Botrytis cinerea
701	SRR10215637	Botrytis cinerea
702	SRR10215638	Botrytis cinerea
703	SRR10215639	Botrytis cinerea
704	SRR10215640	Botrytis cinerea
705	SRR10215641	Botrytis cinerea
706	SRR10215642	Botrytis cinerea
707	SRR10215643	Botrytis cinerea
708	SRR10215644	Botrytis cinerea
709	SRR10215645	Botrytis cinerea
710	SRR10215646	Botrytis cinerea
711	SRR10215647	Botrytis cinerea
712	SRR10607589	Botrytis cinerea
713	SRR10607590	Botrytis cinerea
714	SRR10607591	Botrytis cinerea
715	SRR10607592	Botrytis cinerea
716	SRR10607593	Botrytis cinerea
717	SRR10607594	Botrytis cinerea
718	SRR10607595	Botrytis cinerea
719	SRR10607596	Botrytis cinerea
720	SRR10607597	Botrytis cinerea
721	SRR10607598	Botrytis cinerea
722	SRR10607599	Botrytis cinerea
723	SRR10607600	Botrytis cinerea
724	SRR11447170	Botrytis cinerea
725	SRR11447171	Botrytis cinerea
726	SRR11447172	Botrytis cinerea
727	SRR11447173	Botrytis cinerea
728	SRR11447174	Botrytis cinerea
729	SRR11447175	Botrytis cinerea
730	SRR11447176	Botrytis cinerea
731	SRR11447177	Botrytis cinerea
732	SRR11447178	Botrytis cinerea
733	SRR11447179	Botrytis cinerea
734	SRR11447180	Botrytis cinerea
735	SRR11447181	Botrytis cinerea
736	SRR11610435	Botrytis cinerea
737	SRR11610436	Botrytis cinerea
738	SRR11610437	Botrytis cinerea
739	SRR11610438	Botrytis cinerea
740	SRR11610439	Botrytis cinerea
741	SRR11610440	Botrytis cinerea
742	SRR12647639	Botrytis cinerea
743	SRR12647640	Botrytis cinerea
744	SRR12647641	Botrytis cinerea
745	SRR12647642	Botrytis cinerea
746	SRR12647643	Botrytis cinerea
747	SRR12647644	Botrytis cinerea
748	SRR13000254	Botrytis cinerea
749	SRR13000255	Botrytis cinerea
750	SRR13000256	Botrytis cinerea
751	SRR13000257	Botrytis cinerea
752	SRR13000258	Botrytis cinerea
753	SRR13000259	Botrytis cinerea
754	SRR13215566	Botrytis cinerea
755	SRR13215567	Botrytis cinerea
756	SRR13215568	Botrytis cinerea
757	SRR13347485	Botrytis cinerea
758	SRR13347486	Botrytis cinerea
759	SRR13347487	Botrytis cinerea
760	SRR13347488	Botrytis cinerea
761	SRR13347489	Botrytis cinerea
762	SRR13347490	Botrytis cinerea
763	SRR13347491	Botrytis cinerea
764	SRR13347492	Botrytis cinerea
765	SRR13347493	Botrytis cinerea
766	SRR13347494	Botrytis cinerea
767	SRR13347495	Botrytis cinerea
768	SRR13347496	Botrytis cinerea
769	SRR14576251	Botrytis cinerea
770	SRR14576252	Botrytis cinerea
771	SRR14576253	Botrytis cinerea
772	SRR14576255	Botrytis cinerea
773	SRR14576256	Botrytis cinerea
774	SRR14576387	Botrytis cinerea
775	SRR14576388	Botrytis cinerea
776	SRR15361397	Botrytis cinerea
777	SRR15361403	Botrytis cinerea
778	SRR15361407	Botrytis cinerea
779	SRR15361408	Botrytis cinerea
780	SRR15361409	Botrytis cinerea
781	SRR15361411	Botrytis cinerea
782	SRR15361412	Botrytis cinerea
783	SRR18366578	Botrytis cinerea
784	SRR18366579	Botrytis cinerea
785	SRR18366580	Botrytis cinerea
786	SRR18366581	Botrytis cinerea
787	SRR18366582	Botrytis cinerea
788	SRR18366583	Botrytis cinerea
789	ERR1143627	Candida albicans
790	ERR1143628	Candida albicans
791	ERR1143629	Candida albicans
792	ERR1143630	Candida albicans
793	ERR1143631	Candida albicans
794	ERR1143632	Candida albicans
795	ERR1143633	Candida albicans
796	ERR1143634	Candida albicans
797	ERR1143635	Candida albicans
798	ERR1143636	Candida albicans
799	ERR1143637	Candida albicans
800	ERR1143638	Candida albicans
801	ERR1143639	Candida albicans
802	ERR1143640	Candida albicans
803	ERR1143641	Candida albicans
804	ERR1143642	Candida albicans
805	ERR1143643	Candida albicans
806	ERR1143644	Candida albicans
807	ERR1143645	Candida albicans
808	ERR1143646	Candida albicans
809	ERR1143647	Candida albicans
810	ERR1143648	Candida albicans
811	ERR1143649	Candida albicans
812	ERR1143650	Candida albicans
813	ERR1143651	Candida albicans
814	ERR1143652	Candida albicans
815	ERR1143653	Candida albicans
816	ERR1143654	Candida albicans
817	ERR1143655	Candida albicans
818	ERR1143656	Candida albicans
819	ERR236915	Candida albicans
820	ERR236928	Candida albicans
821	ERR236944	Candida albicans
822	ERR236946	Candida albicans
823	ERR236956	Candida albicans
824	ERR236957	Candida albicans
825	ERR574574	Candida albicans
826	ERR574575	Candida albicans
827	ERR574576	Candida albicans
828	ERR574577	Candida albicans
829	ERR574578	Candida albicans
830	ERR574579	Candida albicans
831	ERR574580	Candida albicans
832	ERR574581	Candida albicans
833	ERR574582	Candida albicans
834	ERR574583	Candida albicans
835	ERR574585	Candida albicans
836	ERR574586	Candida albicans
837	ERR574587	Candida albicans
838	ERR574588	Candida albicans
839	ERR574589	Candida albicans
840	ERR574592	Candida albicans
841	ERR574593	Candida albicans
842	ERR574594	Candida albicans
843	ERR574595	Candida albicans
844	ERR574596	Candida albicans
845	ERR574597	Candida albicans
846	ERR574598	Candida albicans
847	ERR574599	Candida albicans
848	ERR574600	Candida albicans
849	ERR574601	Candida albicans
850	ERR574602	Candida albicans
851	ERR574603	Candida albicans
852	ERR574604	Candida albicans
853	ERR574605	Candida albicans
854	ERR574606	Candida albicans
855	ERR574607	Candida albicans
856	ERR574608	Candida albicans
857	ERR574609	Candida albicans
858	ERR574610	Candida albicans
859	ERR574611	Candida albicans
860	ERR574612	Candida albicans
861	ERR574613	Candida albicans
862	ERR574614	Candida albicans
863	ERR574615	Candida albicans
864	ERR574616	Candida albicans
865	ERR574617	Candida albicans
866	ERR574618	Candida albicans
867	ERR574619	Candida albicans
868	ERR574620	Candida albicans
869	ERR574621	Candida albicans
870	ERR574622	Candida albicans
871	ERR574623	Candida albicans
872	ERR574624	Candida albicans
873	ERR574625	Candida albicans
874	ERR574626	Candida albicans
875	ERR574627	Candida albicans
876	ERR574628	Candida albicans
877	ERR574629	Candida albicans
878	ERR574630	Candida albicans
879	ERR574631	Candida albicans
880	ERR574632	Candida albicans
881	ERR574633	Candida albicans
882	ERR990837	Candida albicans
883	ERR990838	Candida albicans
884	ERR990839	Candida albicans
885	ERR990840	Candida albicans
886	ERR990841	Candida albicans
887	ERR990842	Candida albicans
888	ERR990843	Candida albicans
889	ERR990844	Candida albicans
890	ERR990845	Candida albicans
891	ERR990846	Candida albicans
892	SRR060127	Candida albicans
893	SRR060128	Candida albicans
894	SRR060129	Candida albicans
895	SRR060130	Candida albicans
896	SRR060131	Candida albicans
897	SRR060134	Candida albicans
898	SRR060135	Candida albicans
899	SRR060136	Candida albicans
900	SRR060143	Candida albicans
901	SRR060144	Candida albicans
902	SRR060145	Candida albicans
903	SRR060146	Candida albicans
904	SRR060147	Candida albicans
905	SRR060148	Candida albicans
906	SRR063952	Candida albicans
907	SRR063953	Candida albicans
908	SRR063986	Candida albicans
909	SRR063987	Candida albicans
910	SRR064145	Candida albicans
911	SRR064146	Candida albicans
912	SRR064147	Candida albicans
913	SRR064148	Candida albicans
914	SRR1044400	Candida albicans
915	SRR1044401	Candida albicans
916	SRR1044402	Candida albicans
917	SRR1044403	Candida albicans
918	SRR1044404	Candida albicans
919	SRR1044405	Candida albicans
920	SRR1044406	Candida albicans
921	SRR1044407	Candida albicans
922	SRR1044408	Candida albicans
923	SRR1044409	Candida albicans
924	SRR1044410	Candida albicans
925	SRR1061351	Candida albicans
926	SRR1061352	Candida albicans
927	SRR1061353	Candida albicans
928	SRR1199595	Candida albicans
929	SRR1199596	Candida albicans
930	SRR1204807	Candida albicans
931	SRR1204808	Candida albicans
932	SRR1204809	Candida albicans
933	SRR1204810	Candida albicans
934	SRR1204811	Candida albicans
935	SRR1204812	Candida albicans
936	SRR1204813	Candida albicans
937	SRR1204814	Candida albicans
938	SRR1204815	Candida albicans
939	SRR1204816	Candida albicans
940	SRR1204817	Candida albicans
941	SRR1204818	Candida albicans
942	SRR1535854	Candida albicans
943	SRR1535855	Candida albicans
944	SRR1654847	Candida albicans
945	SRR1654848	Candida albicans
946	SRR1654849	Candida albicans
947	SRR1654850	Candida albicans
948	SRR1654851	Candida albicans
949	SRR1654852	Candida albicans
950	SRR1654853	Candida albicans
951	SRR1654854	Candida albicans
952	SRR1654855	Candida albicans
953	SRR1654856	Candida albicans
954	SRR1654857	Candida albicans
955	SRR1654858	Candida albicans
956	SRR1654859	Candida albicans
957	SRR1654860	Candida albicans
958	SRR1654861	Candida albicans
959	SRR1654862	Candida albicans
960	SRR1654863	Candida albicans
961	SRR1654864	Candida albicans
962	SRR1654865	Candida albicans
963	SRR1654866	Candida albicans
964	SRR1654867	Candida albicans
965	SRR1654868	Candida albicans
966	SRR1654869	Candida albicans
967	SRR1654870	Candida albicans
968	SRR1654871	Candida albicans
969	SRR1654872	Candida albicans
970	SRR1654873	Candida albicans
971	SRR1654874	Candida albicans
972	SRR1654875	Candida albicans
973	SRR1654876	Candida albicans
974	SRR1654877	Candida albicans
975	SRR1654878	Candida albicans
976	SRR1654879	Candida albicans
977	SRR1654880	Candida albicans
978	SRR1654881	Candida albicans
979	SRR1654882	Candida albicans
980	SRR1654883	Candida albicans
981	SRR1654884	Candida albicans
982	SRR1654885	Candida albicans
983	SRR1654886	Candida albicans
984	SRR1654887	Candida albicans
985	SRR1654888	Candida albicans
986	SRR1654889	Candida albicans
987	SRR1654890	Candida albicans
988	SRR1654891	Candida albicans
989	SRR1654892	Candida albicans
990	SRR1654893	Candida albicans
991	SRR1654894	Candida albicans
992	SRR1654895	Candida albicans
993	SRR1654896	Candida albicans
994	SRR180586	Candida albicans
995	SRR180587	Candida albicans
996	SRR180588	Candida albicans
997	SRR180589	Candida albicans
998	SRR1920415	Candida albicans
999	SRR1920416	Candida albicans
1000	SRR2005826	Candida albicans
1001	SRR2005827	Candida albicans
1002	SRR2005828	Candida albicans
1003	SRR2005832	Candida albicans
1004	SRR2005833	Candida albicans
1005	SRR2005834	Candida albicans
1006	SRR2017788	Candida albicans
1007	SRR2017808	Candida albicans
1008	SRR2017833	Candida albicans
1009	SRR2017834	Candida albicans
1010	SRR2017835	Candida albicans
1011	SRR2017836	Candida albicans
1012	SRR2017837	Candida albicans
1013	SRR2017838	Candida albicans
1014	SRR2017839	Candida albicans
1015	SRR2017840	Candida albicans
1016	SRR2017841	Candida albicans
1017	SRR2017845	Candida albicans
1018	SRR2027852	Candida albicans
1019	SRR2027853	Candida albicans
1020	SRR2027854	Candida albicans
1021	SRR2027855	Candida albicans
1022	SRR2027856	Candida albicans
1023	SRR2027857	Candida albicans
1024	SRR2027858	Candida albicans
1025	SRR2027859	Candida albicans
1026	SRR2027860	Candida albicans
1027	SRR2027861	Candida albicans
1028	SRR2080394	Candida albicans
1029	SRR2080403	Candida albicans
1030	SRR2087421	Candida albicans
1031	SRR2087422	Candida albicans
1032	SRR2153488	Candida albicans
1033	SRR2153489	Candida albicans
1034	SRR2153490	Candida albicans
1035	SRR2153491	Candida albicans
1036	SRR2504465	Candida albicans
1037	SRR2504466	Candida albicans
1038	SRR2504467	Candida albicans
1039	SRR2504468	Candida albicans
1040	SRR2504469	Candida albicans
1041	SRR2504470	Candida albicans
1042	SRR2504471	Candida albicans
1043	SRR2504472	Candida albicans
1044	SRR2513862	Candida albicans
1045	SRR2513863	Candida albicans
1046	SRR2513864	Candida albicans
1047	SRR2513865	Candida albicans
1048	SRR2513866	Candida albicans
1049	SRR2513867	Candida albicans
1050	SRR2513868	Candida albicans
1051	SRR2513869	Candida albicans
1052	SRR2513870	Candida albicans
1053	SRR2513871	Candida albicans
1054	SRR2513872	Candida albicans
1055	SRR2513873	Candida albicans
1056	SRR2513874	Candida albicans
1057	SRR2513875	Candida albicans
1058	SRR2513876	Candida albicans
1059	SRR2513877	Candida albicans
1060	SRR2513878	Candida albicans
1061	SRR2513879	Candida albicans
1062	SRR2513880	Candida albicans
1063	SRR2513881	Candida albicans
1064	SRR2513882	Candida albicans
1065	SRR2513883	Candida albicans
1066	SRR2513884	Candida albicans
1067	SRR2513885	Candida albicans
1068	SRR2513886	Candida albicans
1069	SRR2513887	Candida albicans
1070	SRR2513888	Candida albicans
1071	SRR2513889	Candida albicans
1072	SRR2513890	Candida albicans
1073	SRR2513891	Candida albicans
1074	SRR2513892	Candida albicans
1075	SRR2513893	Candida albicans
1076	SRR2730860	Candida albicans
1077	SRR2730861	Candida albicans
1078	SRR2730862	Candida albicans
1079	SRR2730863	Candida albicans
1080	SRR2730864	Candida albicans
1081	SRR2730865	Candida albicans
1082	SRR2730866	Candida albicans
1083	SRR2730867	Candida albicans
1084	SRR2730868	Candida albicans
1085	SRR2730869	Candida albicans
1086	SRR2730870	Candida albicans
1087	SRR2730871	Candida albicans
1088	SRR3384886	Candida albicans
1089	SRR3384887	Candida albicans
1090	SRR3384888	Candida albicans
1091	SRR3384889	Candida albicans
1092	SRR3384890	Candida albicans
1093	SRR3384891	Candida albicans
1094	SRR3384892	Candida albicans
1095	SRR3384893	Candida albicans
1096	SRR3384894	Candida albicans
1097	SRR3384895	Candida albicans
1098	SRR3384896	Candida albicans
1099	SRR3384897	Candida albicans
1100	SRR3384898	Candida albicans
1101	SRR3384899	Candida albicans
1102	SRR3384900	Candida albicans
1103	SRR3384901	Candida albicans
1104	SRR3384902	Candida albicans
1105	SRR3384903	Candida albicans
1106	SRR3747616	Candida albicans
1107	SRR3992518	Candida albicans
1108	SRR3992519	Candida albicans
1109	SRR3992520	Candida albicans
1110	SRR3992521	Candida albicans
1111	SRR3992522	Candida albicans
1112	SRR3992523	Candida albicans
1113	SRR3992524	Candida albicans
1114	SRR3992525	Candida albicans
1115	SRR3992526	Candida albicans
1116	SRR3992527	Candida albicans
1117	SRR3992528	Candida albicans
1118	SRR3992529	Candida albicans
1119	SRR3992530	Candida albicans
1120	SRR3992531	Candida albicans
1121	SRR3992532	Candida albicans
1122	SRR3992533	Candida albicans
1123	SRR3992534	Candida albicans
1124	SRR3992535	Candida albicans
1125	SRR3992536	Candida albicans
1126	SRR3992537	Candida albicans
1127	SRR3992538	Candida albicans
1128	SRR3992539	Candida albicans
1129	SRR3992540	Candida albicans
1130	SRR3992541	Candida albicans
1131	SRR3992542	Candida albicans
1132	SRR3992543	Candida albicans
1133	SRR3992544	Candida albicans
1134	SRR3992545	Candida albicans
1135	SRR3992546	Candida albicans
1136	SRR3992547	Candida albicans
1137	SRR3992548	Candida albicans
1138	SRR3992549	Candida albicans
1139	SRR4101271	Candida albicans
1140	SRR4101273	Candida albicans
1141	SRR4101275	Candida albicans
1142	SRR419386	Candida albicans
1143	SRR419388	Candida albicans
1144	SRR419391	Candida albicans
1145	SRR419517	Candida albicans
1146	SRR419541	Candida albicans
1147	SRR419543	Candida albicans
1148	SRR419545	Candida albicans
1149	SRR420189	Candida albicans
1150	SRR420192	Candida albicans
1151	SRR420196	Candida albicans
1152	SRR420197	Candida albicans
1153	SRR420198	Candida albicans
1154	SRR420200	Candida albicans
1155	SRR423934	Candida albicans
1156	SRR423954	Candida albicans
1157	SRR423956	Candida albicans
1158	SRR423959	Candida albicans
1159	SRR423961	Candida albicans
1160	SRR424180	Candida albicans
1161	SRR424346	Candida albicans
1162	SRR424348	Candida albicans
1163	SRR424571	Candida albicans
1164	SRR424574	Candida albicans
1165	SRR4415797	Candida albicans
1166	SRR4415798	Candida albicans
1167	SRR4415799	Candida albicans
1168	SRR4415800	Candida albicans
1169	SRR4415801	Candida albicans
1170	SRR4415802	Candida albicans
1171	SRR4415803	Candida albicans
1172	SRR4415804	Candida albicans
1173	SRR4426981	Candida albicans
1174	SRR4426982	Candida albicans
1175	SRR4426983	Candida albicans
1176	SRR4426984	Candida albicans
1177	SRR4426985	Candida albicans
1178	SRR4426986	Candida albicans
1179	SRR4451223	Candida albicans
1180	SRR4451224	Candida albicans
1181	SRR4454155	Candida albicans
1182	SRR4454178	Candida albicans
1183	SRR4454541	Candida albicans
1184	SRR4454552	Candida albicans
1185	SRR4454553	Candida albicans
1186	SRR4454576	Candida albicans
1187	SRR4454577	Candida albicans
1188	SRR4454578	Candida albicans
1189	SRR4454579	Candida albicans
1190	SRR4454580	Candida albicans
1191	SRR4454581	Candida albicans
1192	SRR4454582	Candida albicans
1193	SRR4454585	Candida albicans
1194	SRR4454626	Candida albicans
1195	SRR4454627	Candida albicans
1196	SRR4454628	Candida albicans
1197	SRR4454629	Candida albicans
1198	SRR4454635	Candida albicans
1199	SRR4454645	Candida albicans
1200	SRR4454646	Candida albicans
1201	SRR4454770	Candida albicans
1202	SRR4454985	Candida albicans
1203	SRR4455086	Candida albicans
1204	SRR4455087	Candida albicans
1205	SRR4455088	Candida albicans
1206	SRR4455089	Candida albicans
1207	SRR4456633	Candida albicans
1208	SRR4456634	Candida albicans
1209	SRR4456635	Candida albicans
1210	SRR4456636	Candida albicans
1211	SRR4456637	Candida albicans
1212	SRR4456652	Candida albicans
1213	SRR4456805	Candida albicans
1214	SRR4456858	Candida albicans
1215	SRR4456859	Candida albicans
1216	SRR4456861	Candida albicans
1217	SRR4456862	Candida albicans
1218	SRR4456863	Candida albicans
1219	SRR4456864	Candida albicans
1220	SRR4456865	Candida albicans
1221	SRR4456867	Candida albicans
1222	SRR4456868	Candida albicans
1223	SRR4456870	Candida albicans
1224	SRR4456871	Candida albicans
1225	SRR492976	Candida albicans
1226	SRR492977	Candida albicans
1227	SRR492978	Candida albicans
1228	SRR492979	Candida albicans
1229	SRR501544	Candida albicans
1230	SRR501545	Candida albicans
1231	SRR501546	Candida albicans
1232	SRR501547	Candida albicans
1233	SRR503465	Candida albicans
1234	SRR503466	Candida albicans
1235	SRR503467	Candida albicans
1236	SRR503468	Candida albicans
1237	SRR503469	Candida albicans
1238	SRR503470	Candida albicans
1239	SRR503471	Candida albicans
1240	SRR503472	Candida albicans
1241	SRR503473	Candida albicans
1242	SRR503474	Candida albicans
1243	SRR503475	Candida albicans
1244	SRR503476	Candida albicans
1245	SRR5073472	Candida albicans
1246	SRR5073473	Candida albicans
1247	SRR5073474	Candida albicans
1248	SRR5073475	Candida albicans
1249	SRR5073476	Candida albicans
1250	SRR5073477	Candida albicans
1251	SRR5073478	Candida albicans
1252	SRR5073479	Candida albicans
1253	SRR5073480	Candida albicans
1254	SRR5073481	Candida albicans
1255	SRR5073482	Candida albicans
1256	SRR5073483	Candida albicans
1257	SRR5073484	Candida albicans
1258	SRR5073485	Candida albicans
1259	SRR5073486	Candida albicans
1260	SRR5073487	Candida albicans
1261	SRR5073488	Candida albicans
1262	SRR5073489	Candida albicans
1263	SRR5073490	Candida albicans
1264	SRR5073491	Candida albicans
1265	SRR5073492	Candida albicans
1266	SRR5073493	Candida albicans
1267	SRR5073494	Candida albicans
1268	SRR5073495	Candida albicans
1269	SRR5073496	Candida albicans
1270	SRR5073497	Candida albicans
1271	SRR5073498	Candida albicans
1272	SRR5121550	Candida albicans
1273	SRR5121551	Candida albicans
1274	SRR5121552	Candida albicans
1275	SRR5340049	Candida albicans
1276	SRR5340050	Candida albicans
1277	SRR5340051	Candida albicans
1278	SRR5340052	Candida albicans
1279	SRR5340053	Candida albicans
1280	SRR5340054	Candida albicans
1281	SRR5340055	Candida albicans
1282	SRR5340056	Candida albicans
1283	SRR5444779	Candida albicans
1284	SRR5444919	Candida albicans
1285	SRR5444920	Candida albicans
1286	SRR5456197	Candida albicans
1287	SRR5456202	Candida albicans
1288	SRR5456203	Candida albicans
1289	SRR5456204	Candida albicans
1290	SRR5656016	Candida albicans
1291	SRR5656017	Candida albicans
1292	SRR5656018	Candida albicans
1293	SRR5656019	Candida albicans
1294	SRR5656020	Candida albicans
1295	SRR5656021	Candida albicans
1296	SRR5656022	Candida albicans
1297	SRR5656023	Candida albicans
1298	SRR5656024	Candida albicans
1299	SRR5656025	Candida albicans
1300	SRR5656026	Candida albicans
1301	SRR5656027	Candida albicans
1302	SRR5656028	Candida albicans
1303	SRR5656029	Candida albicans
1304	SRR5656030	Candida albicans
1305	SRR5656031	Candida albicans
1306	SRR5656032	Candida albicans
1307	SRR5656033	Candida albicans
1308	SRR5656034	Candida albicans
1309	SRR5656035	Candida albicans
1310	SRR5656036	Candida albicans
1311	SRR5656037	Candida albicans
1312	SRR5656038	Candida albicans
1313	SRR5656039	Candida albicans
1314	SRR5656040	Candida albicans
1315	SRR5656041	Candida albicans
1316	SRR5656042	Candida albicans
1317	SRR5656043	Candida albicans
1318	SRR5656044	Candida albicans
1319	SRR5656045	Candida albicans
1320	SRR5656046	Candida albicans
1321	SRR5656047	Candida albicans
1322	SRR5656048	Candida albicans
1323	SRR5656049	Candida albicans
1324	SRR5656050	Candida albicans
1325	SRR5656051	Candida albicans
1326	SRR5656052	Candida albicans
1327	SRR5656053	Candida albicans
1328	SRR5656054	Candida albicans
1329	SRR5656055	Candida albicans
1330	SRR5656056	Candida albicans
1331	SRR5656057	Candida albicans
1332	SRR5656058	Candida albicans
1333	SRR5656059	Candida albicans
1334	SRR5656060	Candida albicans
1335	SRR5656061	Candida albicans
1336	SRR5656062	Candida albicans
1337	SRR5656063	Candida albicans
1338	SRR5798524	Candida albicans
1339	SRR5798525	Candida albicans
1340	SRR5882559	Candida albicans
1341	SRR5882560	Candida albicans
1342	SRR5882561	Candida albicans
1343	SRR5882562	Candida albicans
1344	SRR604748	Candida albicans
1345	SRR604749	Candida albicans
1346	SRR6053582	Candida albicans
1347	SRR6053583	Candida albicans
1348	SRR6053584	Candida albicans
1349	SRR6053585	Candida albicans
1350	SRR6053586	Candida albicans
1351	SRR6053587	Candida albicans
1352	SRR654072	Candida albicans
1353	SRR654073	Candida albicans
1354	SRR771361	Candida albicans
1355	SRR771362	Candida albicans
1356	SRR771363	Candida albicans
1357	SRR771364	Candida albicans
1358	SRR772090	Candida albicans
1359	SRR772091	Candida albicans
1360	SRR772092	Candida albicans
1361	SRR772093	Candida albicans
1362	SRR772094	Candida albicans
1363	SRR772095	Candida albicans
1364	SRR772096	Candida albicans
1365	SRR772097	Candida albicans
1366	SRR772098	Candida albicans
1367	SRR772099	Candida albicans
1368	SRR772100	Candida albicans
1369	SRR772103	Candida albicans
1370	SRR772104	Candida albicans
1371	SRR772105	Candida albicans
1372	SRR826821	Candida albicans
1373	SRR826823	Candida albicans
1374	SRR826824	Candida albicans
1375	SRR826827	Candida albicans
1376	SRR927465	Candida albicans
1377	SRR927466	Candida albicans
1378	SRR927467	Candida albicans
1379	SRR927468	Candida albicans
1380	SRR927469	Candida albicans
1381	SRR927470	Candida albicans
1382	SRR944219	Candida albicans
1383	SRR944220	Candida albicans
1384	SRR944221	Candida albicans
1385	SRR944222	Candida albicans
1386	SRR944223	Candida albicans
1387	SRR944224	Candida albicans
1388	SRR944225	Candida albicans
1389	SRR944226	Candida albicans
1390	SRR944227	Candida albicans
1391	SRR944228	Candida albicans
1392	SRR944229	Candida albicans
1393	SRR944230	Candida albicans
1394	SRR944231	Candida albicans
1395	SRR944232	Candida albicans
1396	SRR944233	Candida albicans
1397	SRR944234	Candida albicans
1398	SRR944235	Candida albicans
1399	SRR944236	Candida albicans
1400	SRR944237	Candida albicans
1401	SRR944238	Candida albicans
1402	SRR944239	Candida albicans
1403	SRR944240	Candida albicans
1404	SRR944241	Candida albicans
1405	SRR944242	Candida albicans
1406	SRR944243	Candida albicans
1407	SRR944244	Candida albicans
1408	SRR944245	Candida albicans
1409	SRR944246	Candida albicans
1410	SRR944247	Candida albicans
1411	SRR944248	Candida albicans
1412	SRR944249	Candida albicans
1413	SRR944250	Candida albicans
1414	SRR944251	Candida albicans
1415	SRR944252	Candida albicans
1416	SRR944253	Candida albicans
1417	SRR944254	Candida albicans
1418	SRR944255	Candida albicans
1419	SRR944256	Candida albicans
1420	SRR944257	Candida albicans
1421	SRR944258	Candida albicans
1422	SRR944259	Candida albicans
1423	SRR944260	Candida albicans
1424	SRR944261	Candida albicans
1425	SRR944262	Candida albicans
1426	SRR944263	Candida albicans
1427	SRR944264	Candida albicans
1428	SRR6900282	Candida auris
1429	SRR6900283	Candida auris
1430	SRR6900284	Candida auris
1431	SRR6900285	Candida auris
1432	SRR6900286	Candida auris
1433	SRR6900287	Candida auris
1434	SRR6900288	Candida auris
1435	SRR6900289	Candida auris
1436	SRR6900290	Candida auris
1437	SRR6900291	Candida auris
1438	SRR6900292	Candida auris
1439	SRR6900293	Candida auris
1440	SRR6900294	Candida auris
1441	SRR6900295	Candida auris
1442	SRR6900296	Candida auris
1443	SRR6900297	Candida auris
1444	SRR6900298	Candida auris
1445	SRR6900299	Candida auris
1446	SRR6900300	Candida auris
1447	SRR6900301	Candida auris
1448	SRR6900302	Candida auris
1449	SRR6900303	Candida auris
1450	SRR6900304	Candida auris
1451	SRR6900305	Candida auris
1452	SRR7411227	Candida auris
1453	SRR7411228	Candida auris
1454	SRR7411229	Candida auris
1455	SRR7411230	Candida auris
1456	SRR7411231	Candida auris
1457	SRR7411232	Candida auris
1458	SRR7411233	Candida auris
1459	SRR7411234	Candida auris
1460	SRR7411235	Candida auris
1461	SRR7411236	Candida auris
1462	SRR7411237	Candida auris
1463	SRR7411238	Candida auris
1464	SRR7411239	Candida auris
1465	SRR7411240	Candida auris
1466	SRR7411241	Candida auris
1467	SRR7411242	Candida auris
1468	SRR7411243	Candida auris
1469	SRR7411244	Candida auris
1470	SRR7411245	Candida auris
1471	SRR7411246	Candida auris
1472	SRR7411247	Candida auris
1473	SRR7411248	Candida auris
1474	SRR1135418	Candida glabrata
1475	SRR1582640	Candida glabrata
1476	SRR1582641	Candida glabrata
1477	SRR1582642	Candida glabrata
1478	SRR1582643	Candida glabrata
1479	SRR1582644	Candida glabrata
1480	SRR1582645	Candida glabrata
1481	SRR1582646	Candida glabrata
1482	SRR1582647	Candida glabrata
1483	SRR1582648	Candida glabrata
1484	SRR1582649	Candida glabrata
1485	SRR1582650	Candida glabrata
1486	SRR1582651	Candida glabrata
1487	SRR1582652	Candida glabrata
1488	SRR1582653	Candida glabrata
1489	SRR1582654	Candida glabrata
1490	SRR1582655	Candida glabrata
1491	SRR1825711	Candida glabrata
1492	SRR1910441	Candida glabrata
1493	SRR1910442	Candida glabrata
1494	SRR1910443	Candida glabrata
1495	SRR1910444	Candida glabrata
1496	SRR1910445	Candida glabrata
1497	SRR2817430	Candida glabrata
1498	SRR2817431	Candida glabrata
1499	SRR2817432	Candida glabrata
1500	SRR2817433	Candida glabrata
1501	SRR2817434	Candida glabrata
1502	SRR2817435	Candida glabrata
1503	SRR2817436	Candida glabrata
1504	SRR2817437	Candida glabrata
1505	SRR2817438	Candida glabrata
1506	SRR2817439	Candida glabrata
1507	SRR2817440	Candida glabrata
1508	SRR2817441	Candida glabrata
1509	SRR3055253	Candida glabrata
1510	SRR3055254	Candida glabrata
1511	SRR3114170	Candida glabrata
1512	SRR3114172	Candida glabrata
1513	SRR3114173	Candida glabrata
1514	SRR3114174	Candida glabrata
1515	SRR4052682	Candida glabrata
1516	SRR4052683	Candida glabrata
1517	SRR4052684	Candida glabrata
1518	SRR4052685	Candida glabrata
1519	SRR4052686	Candida glabrata
1520	SRR4052687	Candida glabrata
1521	SRR5296197	Candida glabrata
1522	SRR5296198	Candida glabrata
1523	SRR5296199	Candida glabrata
1524	SRR5296200	Candida glabrata
1525	SRR5296201	Candida glabrata
1526	SRR5296202	Candida glabrata
1527	SRR5448444	Candida glabrata
1528	SRR5448445	Candida glabrata
1529	SRR5448446	Candida glabrata
1530	SRR5448447	Candida glabrata
1531	SRR5448448	Candida glabrata
1532	SRR5448449	Candida glabrata
1533	SRR5448450	Candida glabrata
1534	SRR5448451	Candida glabrata
1535	SRR6123778	Candida glabrata
1536	SRR6123779	Candida glabrata
1537	SRR6123780	Candida glabrata
1538	SRR6123781	Candida glabrata
1539	SRR6123782	Candida glabrata
1540	SRR6123783	Candida glabrata
1541	SRR6659380	Candida glabrata
1542	SRR6659381	Candida glabrata
1543	SRR6659382	Candida glabrata
1544	SRR6659383	Candida glabrata
1545	SRR6659384	Candida glabrata
1546	SRR6659385	Candida glabrata
1547	SRR7132934	Candida glabrata
1548	SRR7132935	Candida glabrata
1549	SRR7132936	Candida glabrata
1550	SRR7132937	Candida glabrata
1551	SRR7132938	Candida glabrata
1552	SRR7132939	Candida glabrata
1553	SRR7132940	Candida glabrata
1554	SRR7132941	Candida glabrata
1555	SRR7132942	Candida glabrata
1556	SRR7132943	Candida glabrata
1557	SRR7132944	Candida glabrata
1558	SRR7132945	Candida glabrata
1559	SRR7132946	Candida glabrata
1560	SRR7132947	Candida glabrata
1561	SRR7132948	Candida glabrata
1562	SRR7132950	Candida glabrata
1563	SRR7132951	Candida glabrata
1564	SRR7757470	Candida glabrata
1565	SRR7757471	Candida glabrata
1566	SRR7757472	Candida glabrata
1567	SRR7757473	Candida glabrata
1568	SRR7757474	Candida glabrata
1569	SRR7757475	Candida glabrata
1570	SRR7939313	Candida glabrata
1571	SRR7939314	Candida glabrata
1572	SRR7939315	Candida glabrata
1573	SRR7939316	Candida glabrata
1574	SRR7993582	Candida glabrata
1575	SRR7993583	Candida glabrata
1576	SRR7993584	Candida glabrata
1577	SRR7993585	Candida glabrata
1578	SRR7993586	Candida glabrata
1579	SRR7993587	Candida glabrata
1580	SRR7993588	Candida glabrata
1581	SRR7993589	Candida glabrata
1582	SRR7993590	Candida glabrata
1583	SRR7993591	Candida glabrata
1584	SRR7993592	Candida glabrata
1585	SRR7993593	Candida glabrata
1586	SRR7993594	Candida glabrata
1587	SRR7993595	Candida glabrata
1588	SRR7993596	Candida glabrata
1589	SRR7993597	Candida glabrata
1590	SRR7993598	Candida glabrata
1591	SRR7993599	Candida glabrata
1592	SRR7993600	Candida glabrata
1593	SRR7993601	Candida glabrata
1594	SRR7993602	Candida glabrata
1595	SRR7993603	Candida glabrata
1596	SRR7993604	Candida glabrata
1597	SRR7993605	Candida glabrata
1598	SRR9020501	Candida glabrata
1599	SRR9020502	Candida glabrata
1600	SRR12831037	Cryptococcus gattii
1601	SRR12564405	Cryptococcus gattii
1602	SRR12564406	Cryptococcus gattii
1603	SRR12564407	Cryptococcus gattii
1604	SRR12564408	Cryptococcus gattii
1605	SRR12564409	Cryptococcus gattii
1606	SRR12564410	Cryptococcus gattii
1607	SRR12564411	Cryptococcus gattii
1608	SRR12564414	Cryptococcus gattii
1609	SRR12564415	Cryptococcus gattii
1610	SRR12564416	Cryptococcus gattii
1611	DRR101359	Fusarium fujikuroi
1612	DRR101360	Fusarium fujikuroi
1613	SRR3161837	Fusarium fujikuroi
1614	SRR4875294	Fusarium fujikuroi
1615	SRR4875295	Fusarium fujikuroi
1616	SRR4875296	Fusarium fujikuroi
1617	SRR4875297	Fusarium fujikuroi
1618	SRR4875298	Fusarium fujikuroi
1619	SRR4875299	Fusarium fujikuroi
1620	SRR4875300	Fusarium fujikuroi
1621	SRR4875301	Fusarium fujikuroi
1622	SRR4875302	Fusarium fujikuroi
1623	SRR4875304	Fusarium fujikuroi
1624	SRR4875305	Fusarium fujikuroi
1625	SRR4875306	Fusarium fujikuroi
1626	SRR4875307	Fusarium fujikuroi
1627	SRR4875308	Fusarium fujikuroi
1628	SRR4875309	Fusarium fujikuroi
1629	SRR4875310	Fusarium fujikuroi
1630	SRR4875311	Fusarium fujikuroi
1631	SRR4875312	Fusarium fujikuroi
1632	SRR4875315	Fusarium fujikuroi
1633	SRR4875316	Fusarium fujikuroi
1634	SRR4875317	Fusarium fujikuroi
1635	SRR4875318	Fusarium fujikuroi
1636	SRR4875321	Fusarium fujikuroi
1637	SRR6322821	Fusarium fujikuroi
1638	SRR6322822	Fusarium fujikuroi
1639	SRR6322823	Fusarium fujikuroi
1640	SRR6322824	Fusarium fujikuroi
1641	SRR6322825	Fusarium fujikuroi
1642	SRR6322826	Fusarium fujikuroi
1643	SRR6322827	Fusarium fujikuroi
1644	SRR6322828	Fusarium fujikuroi
1645	SRR6322829	Fusarium fujikuroi
1646	SRR6322830	Fusarium fujikuroi
1647	SRR6322831	Fusarium fujikuroi
1648	SRR6322832	Fusarium fujikuroi
1649	SRR12828741	Fusarium fujikuroi
1650	SRR12828742	Fusarium fujikuroi
1651	SRR12828743	Fusarium fujikuroi
1652	SRR12828744	Fusarium fujikuroi
1653	SRR12828745	Fusarium fujikuroi
1654	SRR12828746	Fusarium fujikuroi
1655	SRR12828747	Fusarium fujikuroi
1656	SRR12828748	Fusarium fujikuroi
1657	SRR12828749	Fusarium fujikuroi
1658	SRR12828750	Fusarium fujikuroi
1659	SRR12828751	Fusarium fujikuroi
1660	SRR12828752	Fusarium fujikuroi
1661	SRR12828753	Fusarium fujikuroi
1662	SRR12828754	Fusarium fujikuroi
1663	SRR12828755	Fusarium fujikuroi
1664	SRR12828756	Fusarium fujikuroi
1665	SRR12828757	Fusarium fujikuroi
1666	SRR12828758	Fusarium fujikuroi
1667	SRR12828759	Fusarium fujikuroi
1668	SRR12828760	Fusarium fujikuroi
1669	SRR12828761	Fusarium fujikuroi
1670	SRR12828762	Fusarium fujikuroi
1671	SRR12828763	Fusarium fujikuroi
1672	SRR12828764	Fusarium fujikuroi
1673	SRR14310372	Fusarium fujikuroi
1674	SRR14310373	Fusarium fujikuroi
1675	SRR14310374	Fusarium fujikuroi
1676	SRR14310375	Fusarium fujikuroi
1677	SRR14310376	Fusarium fujikuroi
1678	SRR14310377	Fusarium fujikuroi
1679	SRR14310378	Fusarium fujikuroi
1680	SRR14310379	Fusarium fujikuroi
1681	SRR14310380	Fusarium fujikuroi
1682	SRR14310381	Fusarium fujikuroi
1683	SRR14310382	Fusarium fujikuroi
1684	SRR14310383	Fusarium fujikuroi
1685	SRR3161845	Fusarium proliferatum
1686	SRR3161849	Fusarium proliferatum
1687	SRR5814194	Fusarium proliferatum
1688	SRR5904039	Fusarium proliferatum
1689	SRR1592416	Fusarium verticillioides
1690	SRR1592417	Fusarium verticillioides
1691	SRR1592418	Fusarium verticillioides
1692	SRR1592419	Fusarium verticillioides
1693	SRR1592420	Fusarium verticillioides
1694	SRR1592421	Fusarium verticillioides
1695	SRR1810214	Fusarium verticillioides
1696	SRR1810215	Fusarium verticillioides
1697	SRR1810216	Fusarium verticillioides
1698	SRR1810217	Fusarium verticillioides
1699	SRR1810218	Fusarium verticillioides
1700	SRR1810219	Fusarium verticillioides
1701	SRR1810220	Fusarium verticillioides
1702	SRR1810221	Fusarium verticillioides
1703	SRR3161853	Fusarium verticillioides
1704	SRR3479291	Fusarium verticillioides
1705	SRR3479292	Fusarium verticillioides
1706	SRR10247453	Fusarium verticillioides
1707	SRR3656964	Fusarium verticillioides
1708	SRR7304215	Fusarium verticillioides
1709	SRR7304216	Fusarium verticillioides
1710	SRR7304217	Fusarium verticillioides
1711	SRR7304218	Fusarium verticillioides
1712	SRR7304219	Fusarium verticillioides
1713	SRR7304220	Fusarium verticillioides
1714	SRR7304221	Fusarium verticillioides
1715	SRR7304222	Fusarium verticillioides
1716	SRR7304223	Fusarium verticillioides
1717	SRR7304224	Fusarium verticillioides
1718	SRR7304225	Fusarium verticillioides
1719	SRR7304226	Fusarium verticillioides
1720	SRR7443562	Fusarium verticillioides
1721	SRR7443563	Fusarium verticillioides
1722	SRR7443564	Fusarium verticillioides
1723	SRR7443565	Fusarium verticillioides
1724	SRR7443566	Fusarium verticillioides
1725	SRR7443567	Fusarium verticillioides
1726	SRR7443568	Fusarium verticillioides
1727	SRR7443569	Fusarium verticillioides
1728	SRR7443570	Fusarium verticillioides
1729	SRR7443571	Fusarium verticillioides
1730	SRR7443572	Fusarium verticillioides
1731	SRR7443573	Fusarium verticillioides
1732	SRR7443574	Fusarium verticillioides
1733	SRR7443575	Fusarium verticillioides
1734	SRR7443576	Fusarium verticillioides
1735	SRR7443577	Fusarium verticillioides
1736	SRR7443578	Fusarium verticillioides
1737	SRR7443579	Fusarium verticillioides
1738	SRR7443580	Fusarium verticillioides
1739	SRR7443581	Fusarium verticillioides
1740	SRR7443582	Fusarium verticillioides
1741	SRR7723467	Fusarium verticillioides
1742	SRR7723468	Fusarium verticillioides
1743	SRR7723469	Fusarium verticillioides
1744	SRR7723470	Fusarium verticillioides
1745	SRR7723471	Fusarium verticillioides
1746	SRR7723472	Fusarium verticillioides
1747	SRR7723473	Fusarium verticillioides
1748	SRR7723474	Fusarium verticillioides
1749	SRR7723475	Fusarium verticillioides
1750	SRR7723476	Fusarium verticillioides
1751	SRR7723477	Fusarium verticillioides
1752	SRR7723478	Fusarium verticillioides
1753	SRR11041637	Fusarium verticillioides
1754	SRR11041638	Fusarium verticillioides
1755	SRR11041639	Fusarium verticillioides
1756	SRR11041640	Fusarium verticillioides
1757	SRR11041641	Fusarium verticillioides
1758	SRR11041642	Fusarium verticillioides
1759	SRR11041643	Fusarium verticillioides
1760	SRR11041644	Fusarium verticillioides
1761	SRR11041645	Fusarium verticillioides
1762	SRR11041646	Fusarium verticillioides
1763	SRR11041647	Fusarium verticillioides
1764	SRR11041648	Fusarium verticillioides
1765	SRR11214602	Fusarium verticillioides
1766	SRR11214603	Fusarium verticillioides
1767	SRR11214606	Fusarium verticillioides
1768	SRR11214607	Fusarium verticillioides
1769	SRR11214608	Fusarium verticillioides
1770	SRR11214609	Fusarium verticillioides
1771	SRR11214614	Fusarium verticillioides
1772	SRR11214615	Fusarium verticillioides
1773	SRR11214644	Fusarium verticillioides
1774	SRR11214645	Fusarium verticillioides
1775	SRR11214656	Fusarium verticillioides
1776	SRR11214657	Fusarium verticillioides
1777	SRR11214658	Fusarium verticillioides
1778	SRR11214659	Fusarium verticillioides
1779	SRR11214660	Fusarium verticillioides
1780	SRR11214661	Fusarium verticillioides
1781	SRR11214662	Fusarium verticillioides
1782	SRR11214663	Fusarium verticillioides
1783	SRR11214664	Fusarium verticillioides
1784	SRR11214665	Fusarium verticillioides
1785	SRR11214666	Fusarium verticillioides
1786	SRR11214667	Fusarium verticillioides
1787	SRR11214668	Fusarium verticillioides
1788	SRR11214669	Fusarium verticillioides
1789	SRR13003596	Fusarium verticillioides
1790	SRR13003597	Fusarium verticillioides
1791	SRR13003598	Fusarium verticillioides
1792	SRR13003599	Fusarium verticillioides
1793	SRR13003600	Fusarium verticillioides
1794	SRR13003601	Fusarium verticillioides
1795	SRR13003602	Fusarium verticillioides
1796	SRR13003603	Fusarium verticillioides
1797	SRR13003604	Fusarium verticillioides
1798	SRR13003605	Fusarium verticillioides
1799	SRR13003606	Fusarium verticillioides
1800	SRR13003607	Fusarium verticillioides
1801	SRR15991839	Fusarium verticillioides
1802	SRR15991840	Fusarium verticillioides
1803	SRR15991841	Fusarium verticillioides
1804	SRR15991842	Fusarium verticillioides
1805	SRR15991843	Fusarium verticillioides
1806	SRR15991844	Fusarium verticillioides
1807	SRR15991846	Fusarium verticillioides
1808	SRR15991847	Fusarium verticillioides
1809	SRR15991848	Fusarium verticillioides
1810	SRR15991850	Fusarium verticillioides
1811	SRR15991851	Fusarium verticillioides
1812	SRR15991852	Fusarium verticillioides
1813	SRR15991853	Fusarium verticillioides
1814	SRR15991854	Fusarium verticillioides
1815	SRR15991855	Fusarium verticillioides
1816	SRR15991856	Fusarium verticillioides
1817	SRR15991857	Fusarium verticillioides
1818	SRR15991858	Fusarium verticillioides
1819	SRR15991859	Fusarium verticillioides
1820	SRR15991860	Fusarium verticillioides
1821	SRR15991861	Fusarium verticillioides
1822	SRR15991862	Fusarium verticillioides
1823	SRR15991863	Fusarium verticillioides
1824	SRR15991864	Fusarium verticillioides
1825	SRR15991865	Fusarium verticillioides
1826	SRR15991866	Fusarium verticillioides
1827	SRR15991867	Fusarium verticillioides
1828	SRR15991868	Fusarium verticillioides
1829	SRR15991869	Fusarium verticillioides
1830	SRR15991871	Fusarium verticillioides
1831	SRR15991872	Fusarium verticillioides
1832	SRR15991874	Fusarium verticillioides
1833	SRR15991875	Fusarium verticillioides
1834	SRR15991876	Fusarium verticillioides
1835	SRR15991877	Fusarium verticillioides
1836	SRR15991878	Fusarium verticillioides
1837	SRR15991879	Fusarium verticillioides
1838	SRR15991880	Fusarium verticillioides
1839	SRR15991881	Fusarium verticillioides
1840	SRR15991882	Fusarium verticillioides
1841	SRR15991883	Fusarium verticillioides
1842	SRR15991884	Fusarium verticillioides
1843	SRR15991885	Fusarium verticillioides
1844	SRR15991887	Fusarium verticillioides
1845	SRR15991888	Fusarium verticillioides
1846	SRR15991889	Fusarium verticillioides
1847	SRR15991891	Fusarium verticillioides
1848	SRR15991892	Fusarium verticillioides
1849	SRR15991893	Fusarium verticillioides
1850	SRR15991894	Fusarium verticillioides
1851	SRR15991895	Fusarium verticillioides
1852	SRR15991896	Fusarium verticillioides
1853	SRR15991897	Fusarium verticillioides
1854	SRR15991898	Fusarium verticillioides
1855	SRR16017066	Fusarium verticillioides
1856	SRR16017077	Fusarium verticillioides
1857	SRR16017078	Fusarium verticillioides
1858	SRR16169777	Fusarium verticillioides
1859	SRR16169778	Fusarium verticillioides
1860	SRR16169780	Fusarium verticillioides
1861	SRR16169781	Fusarium verticillioides
1862	SRR16169782	Fusarium verticillioides
1863	SRR16169783	Fusarium verticillioides
1864	SRR16169784	Fusarium verticillioides
1865	SRR16169785	Fusarium verticillioides
1866	SRR16169786	Fusarium verticillioides
1867	SRR16169787	Fusarium verticillioides
1868	ERR039794	Saccharomyces cerevisiae
1869	ERR039795	Saccharomyces cerevisiae
1870	ERR1095152	Saccharomyces cerevisiae
1871	ERR1095153	Saccharomyces cerevisiae
1872	ERR1095154	Saccharomyces cerevisiae
1873	ERR1095155	Saccharomyces cerevisiae
1874	ERR1095156	Saccharomyces cerevisiae
1875	ERR1095157	Saccharomyces cerevisiae
1876	ERR1095158	Saccharomyces cerevisiae
1877	ERR1095159	Saccharomyces cerevisiae
1878	ERR1095160	Saccharomyces cerevisiae
1879	ERR1095161	Saccharomyces cerevisiae
1880	ERR1095162	Saccharomyces cerevisiae
1881	ERR1095163	Saccharomyces cerevisiae
1882	ERR1095164	Saccharomyces cerevisiae
1883	ERR1095165	Saccharomyces cerevisiae
1884	ERR1095166	Saccharomyces cerevisiae
1885	ERR1095167	Saccharomyces cerevisiae
1886	ERR1095168	Saccharomyces cerevisiae
1887	ERR1095169	Saccharomyces cerevisiae
1888	ERR1095170	Saccharomyces cerevisiae
1889	ERR1095171	Saccharomyces cerevisiae
1890	ERR1095172	Saccharomyces cerevisiae
1891	ERR1095173	Saccharomyces cerevisiae
1892	ERR1095174	Saccharomyces cerevisiae
1893	ERR1095175	Saccharomyces cerevisiae
1894	ERR1095176	Saccharomyces cerevisiae
1895	ERR1095177	Saccharomyces cerevisiae
1896	ERR1095178	Saccharomyces cerevisiae
1897	ERR1095179	Saccharomyces cerevisiae
1898	ERR1095180	Saccharomyces cerevisiae
1899	ERR1095181	Saccharomyces cerevisiae
1900	ERR1095182	Saccharomyces cerevisiae
1901	ERR1095183	Saccharomyces cerevisiae
1902	ERR1095184	Saccharomyces cerevisiae
1903	ERR1095185	Saccharomyces cerevisiae
1904	ERR1095186	Saccharomyces cerevisiae
1905	ERR1095187	Saccharomyces cerevisiae
1906	ERR1095188	Saccharomyces cerevisiae
1907	ERR1095189	Saccharomyces cerevisiae
1908	ERR1095190	Saccharomyces cerevisiae
1909	ERR1095191	Saccharomyces cerevisiae
1910	ERR1095192	Saccharomyces cerevisiae
1911	ERR1095193	Saccharomyces cerevisiae
1912	ERR1095194	Saccharomyces cerevisiae
1913	ERR1095195	Saccharomyces cerevisiae
1914	ERR1095196	Saccharomyces cerevisiae
1915	ERR1095197	Saccharomyces cerevisiae
1916	ERR1095198	Saccharomyces cerevisiae
1917	ERR1095199	Saccharomyces cerevisiae
1918	ERR1157525	Saccharomyces cerevisiae
1919	ERR1157526	Saccharomyces cerevisiae
1920	ERR1157527	Saccharomyces cerevisiae
1921	ERR1157528	Saccharomyces cerevisiae
1922	ERR1157529	Saccharomyces cerevisiae
1923	ERR1157530	Saccharomyces cerevisiae
1924	ERR1157531	Saccharomyces cerevisiae
1925	ERR1157532	Saccharomyces cerevisiae
1926	ERR1157533	Saccharomyces cerevisiae
1927	ERR1157534	Saccharomyces cerevisiae
1928	ERR1157535	Saccharomyces cerevisiae
1929	ERR1157536	Saccharomyces cerevisiae
1930	ERR1157537	Saccharomyces cerevisiae
1931	ERR1157538	Saccharomyces cerevisiae
1932	ERR1157539	Saccharomyces cerevisiae
1933	ERR1157540	Saccharomyces cerevisiae
1934	ERR1157541	Saccharomyces cerevisiae
1935	ERR1157542	Saccharomyces cerevisiae
1936	ERR1157543	Saccharomyces cerevisiae
1937	ERR1157544	Saccharomyces cerevisiae
1938	ERR1157545	Saccharomyces cerevisiae
1939	ERR1157546	Saccharomyces cerevisiae
1940	ERR1157547	Saccharomyces cerevisiae
1941	ERR1157548	Saccharomyces cerevisiae
1942	ERR1157549	Saccharomyces cerevisiae
1943	ERR1157550	Saccharomyces cerevisiae
1944	ERR1157551	Saccharomyces cerevisiae
1945	ERR1157552	Saccharomyces cerevisiae
1946	ERR1157553	Saccharomyces cerevisiae
1947	ERR1157554	Saccharomyces cerevisiae
1948	ERR1157555	Saccharomyces cerevisiae
1949	ERR1157556	Saccharomyces cerevisiae
1950	ERR1157557	Saccharomyces cerevisiae
1951	ERR1157558	Saccharomyces cerevisiae
1952	ERR1157559	Saccharomyces cerevisiae
1953	ERR1157560	Saccharomyces cerevisiae
1954	ERR1157561	Saccharomyces cerevisiae
1955	ERR1157562	Saccharomyces cerevisiae
1956	ERR1157563	Saccharomyces cerevisiae
1957	ERR1157564	Saccharomyces cerevisiae
1958	ERR1157565	Saccharomyces cerevisiae
1959	ERR1157566	Saccharomyces cerevisiae
1960	ERR1157567	Saccharomyces cerevisiae
1961	ERR1157568	Saccharomyces cerevisiae
1962	ERR1157569	Saccharomyces cerevisiae
1963	ERR1157570	Saccharomyces cerevisiae
1964	ERR1157571	Saccharomyces cerevisiae
1965	ERR1157572	Saccharomyces cerevisiae
1966	ERR1157573	Saccharomyces cerevisiae
1967	ERR1157574	Saccharomyces cerevisiae
1968	ERR1157575	Saccharomyces cerevisiae
1969	ERR1157576	Saccharomyces cerevisiae
1970	ERR1157577	Saccharomyces cerevisiae
1971	ERR1157578	Saccharomyces cerevisiae
1972	ERR1157579	Saccharomyces cerevisiae
1973	ERR1157580	Saccharomyces cerevisiae
1974	ERR1157581	Saccharomyces cerevisiae
1975	ERR1157582	Saccharomyces cerevisiae
1976	ERR1157583	Saccharomyces cerevisiae
1977	ERR1157584	Saccharomyces cerevisiae
1978	ERR1157585	Saccharomyces cerevisiae
1979	ERR1157586	Saccharomyces cerevisiae
1980	ERR1157587	Saccharomyces cerevisiae
1981	ERR1157588	Saccharomyces cerevisiae
1982	ERR1157589	Saccharomyces cerevisiae
1983	ERR1157590	Saccharomyces cerevisiae
1984	ERR1157591	Saccharomyces cerevisiae
1985	ERR1157592	Saccharomyces cerevisiae
1986	ERR1157593	Saccharomyces cerevisiae
1987	ERR1157594	Saccharomyces cerevisiae
1988	ERR1157595	Saccharomyces cerevisiae
1989	ERR1157596	Saccharomyces cerevisiae
1990	ERR1157597	Saccharomyces cerevisiae
1991	ERR1157598	Saccharomyces cerevisiae
1992	ERR1157599	Saccharomyces cerevisiae
1993	ERR1157600	Saccharomyces cerevisiae
1994	ERR1157601	Saccharomyces cerevisiae
1995	ERR1157602	Saccharomyces cerevisiae
1996	ERR1157603	Saccharomyces cerevisiae
1997	ERR1157604	Saccharomyces cerevisiae
1998	ERR1157605	Saccharomyces cerevisiae
[truncated: 13,956 more rows]

## Sheet: Supp Table 8
Supplementary Table 8: List of enriched studies for the wordcloud plot shown in Figure 5b
Serial number	NCBI bio-project ID	Study Title	Stud abstract/Description
1	PRJEB1583	RNA-Seq of healthy human dendritic cells after challenge with four different fungal pathogens, and of four fungal pathogens after challenge with healthy human dendritic cells, SYBARIS project.	Dendritic cells from three healthy human donors were cultured in the presence or absence of either Aspergillus fumigatus, Saccharomyces cerevisiae, Candida albicans or Candida parapsilosis. Each of the four fungi were also cultured in the absence of human cells. RNA-sequencing was used to evaluate differences in the transcriptomes of human cells challenged and unchallenged with each fungal pathog…
2	PRJEB6939	Stress responses of Candida albicans	A study was carried out to characterise the global transcriptional response of Candida albicans to various environmental stresses, alone and in combinations.
3	PRJNA79703	Comprehensive Annotation of the transcriptome of the human fugal pathogen Candida albicans using RNA-Seq	Candida albicans is the major invasive fungal pathogen of humans, causing diseases ranging from superficial mucosal infections to disseminated, systemic infections which are often life threatening. We have used massively parallel high-throughput sequencing of cDNA (RNA-seq) to generate a high-resolution map of the C. albicans transcriptome under several different environmental conditions. We have…
4	PRJNA230804	RNA Seq in wild type and zfs1 deficient C. albicans	Members of the tristetraprolin (TTP) family of CCCH tandem zinc finger proteins bind to AU-rich regions in the 3'-untranslated regions (UTR) of target mRNAs, leading to their deadenylation and accelerated decay. Family members in S. cerevisiae influence iron metabolism, whereas the family member in S. pombe leads to defects in cell-cell interactions. In the important human fungal pathogen Candida…
5	PRJNA232619	Discovery of a "White-Gray-Opaque" Tristable Phenotypic Switching System in Candida Albicans: Roles of Non-Genetic Diversity in Host Adaption	The capacity of the commensal yeast Candida albicans to grow in several forms, referred to as phenotypic plasticity, is critical for its survival, and abilities to thrive and cause infection in the human host. In this study, we report a novel phenotype of C. albicans, referred as the “gray” phenotype. The gray cell type, together with the previously discovered “white” and “opaque” cell types, for…
6	PRJNA242279	White Cells Facilitate Opposite- and Same-Sex Mating of Opaque Cells in Candida albicans	Modes of sexual reproduction in eukaryotic organisms are highly diversified. The human fungal pathogen Candida albicans undergoes a phenotypic switch from the white to the opaque phase in order to become mating-competent. In this study, we report that functionally and morphologically differentiated white and opaque cells show a coordinating behavior in the process of mating. Although white cells …
7	PRJNA79981	Extensive divergence of yeast stress responses through transitions between induced and constitutive activation	We compare the stress responses of four yeast species (S.cerevisiae, K.lactis, C.albicans and Y.lipolytica) that have diverged approximately 50-300 million years ago and occupy different niches by RNA-seq.
8	PRJNA278957	pH regulates white-opaque switching and sexual mating in Candida albicans	As a successful commensal and pathogen of humans, Candida albicans encounters a wide range of environmental changes. Among them, ambient pH is an important factor, which changes frequently and affects many biological processes in this species. The ability to adapt to pH changes is tightly linked with pathogenesis and morphogenesis. In this study, we report that pH has a profound effect on white-o…
9	PRJNA282824	Transcriptional landscape of transkingdom communication between Candida albicans and Streptococcus gordonii	Recent studies have shown that the transcriptional landscape of the pleiomorphic fungus Candida albicans is highly dependent upon growth conditions. Here using a dual RNA-seq approach we identified 299 C. albicans and 72 Streptococcus gordonii genes that were either up- or down-regulated specifically as a result of co-culturing these human oral cavity microorganisms. Seventy five C. albicans gene…
10	PRJNA283587	Candida albicans SC5314 Transcriptome or Gene expression	Candida albicans transcriptome during infection of mouse kidneys and Galleria mellonella, at early and late stages of infection.
11	PRJNA288382	The transcriptional expression of Candida albicans in response to solasodine-3-O-β-D-glucopyranoside (SG)	To find out the altered signaling metabolism pathways in response to SG treatment.
12	PRJNA292429	Function and regulation of Cph2 in Candida albicans [RNA-Seq]	Candida albicans is associated with humans as both a harmless commensal organism and a pathogen. Cph2 is a transcription factor whose DNA binding domain is similar to mammalian sterol response element binding proteins (SREBPs). SREBPs are master regulators of cellular cholesterol levels, and are highly conserved from fungi to mammals. However, ergosterol biosynthesis is regulated by the zinc fing…
13	PRJNA296914	The Candida albicans Histone Acetyltransferase Hat1 Regulates Stress Resistance and Virulence via Distinct Chromatin Assembly Pathways	Transcriptome analysis of wild type, Hat1-deficient, Cac2-deficient and Rtt109-deficient Candida albicans cells prior to and after treatment with hydrogen was done to determine the transcriptional changes in these three mutatns in logarithmically growing cells as well as under oxidative stress conditions. Overall design: RNA Sequencing was performed of wild type, Hat1-deficient, Cac2-deficient an…
14	PRJNA299248	Candida albicans biofilm miconazole	In order to find pathways and processes involved in generating tolerance of Candida albicans biofilm cells against miconazole, we performed a genome-wide transcriptome analysis of C. albicans SC5314 biofilms treated with miconazole. First, twenty-four hour old C. albicans biofilms were treated for an additional 24 h with a concentration series of miconazole to determine the minimal concentration …
15	PRJNA339834	C. albicans Transcriptome	To measure gene expression in rich media without sugar (YEP), with 2% glucose (YEPD) and with 2% galactose (YEP-GAL).
16	PRJNA86065	Characterization of transcriptome dynamics in response to contact with host cells	Candida albicans is the major invasive fungal pathogen of humans, causing diseases ranging from superficial mucosal infections to disseminated, systemic infections which are often life threatening. Hematogenously disseminated candidiasis (HDC) has a 47% mortality rate despite current antifungal therapy. An increase in prevalence, as well as an increasing resistance to most of the clinically impor…
17	PRJNA347846	Robust extracellular pH modulation by Candida albicans during growth in carboxylic acids	Purpose: Candida albicans avidly uses multiple carbon sources that are less preferred by related species. This project compared transcriptional profiles of cells growing in media containing these nutrients relative to glucose Methods: C. albicans strain SC5314 was incubated in minimal YNB media containing 2% glucose, casamino acids, glutamate or a-ketoglutarate for five hours. RNA was prepared an…
18	PRJNA342310	Comparison of gene expression profiles in Candida albicans isolates with high and low biofilm forming ability	The RNA-Seq data from 24h grown Candida albicans isolates (high and low biofilm formers), in vitro in RPMI media
19	PRJNA350368	Candida albicans mutant transcriptome	Study of MBF1 and GCN4 mutants on Candida albicans SC5314
20	PRJNA356057	Members of the Zinc Cluster Factor family alter virulence in Candida albicans	RNA-Seq and Chip-Seq of wild type, zcf15 and zcf29
21	PRJNA358190	Global regulatory roles of the cAMP/PKA pathway revealed by phenotypic, transcriptomic, and phosphoproteomic analyses in a null mutant of PKA catalytic subunit in Candida albicans	The conserved cAMP-dependent protein kinase (PKA) holoenzyme is composed of two catalytic and two regulatory subunits. It plays critical roles in the regulation of many biological processes in eukaryotic organisms. In the human fungal pathogen Candida albicans, the PKA kinase has been extensively investigated for its importance in the regulation of morphological transitions and virulence. It has …
22	PRJNA378991	Identification of Candida albicans traits that sustain its commensal dwelling in the mammalian gut	Goal: We employed RNA-seq to identify targets of regulation of five Candida albicans transcription regulators (Try4, Zfu2 and Zcf8). These regulators were identifyed through a genetic screen in a gnotobiotic mouse model of Candida albicans gut colonization. Results: We found that the five regulators comprise a complex transcriptional network (>500 targets of regulation) that partitions in two sub…
23	PRJNA389570	Transcriptional response of C. albicans to weak organic acids, carbon source and MIG1 inactivation.	Candida albicans is a resident fungus of the human intestinal microflora. Commonly isolated at low abundance in healthy people, C. albicans outcompetes local microbiota during candidiasis episodes. Under normal conditions, members of the human gastrointestinal microbiota were shown to keep C. albicans colonization under control. By releasing weak organic acids (WOAs), bacteria are able to moderat…
24	PRJNA392509	Candida albicans SC5314 Raw sequence reads	Total RNA extraction was performed by using the hot acidic phenol method. Then genomic DNA was removed from RNA sample using DNase I. Integrity and size distribution was checked on a Bioanalyzer 2100 with RNA 6000 Nano Labchips (Agilent technologies, Santa Clara, CA, USA). The samples was standardized to 500 ng/ul. Two libraries was constructed by TruSeq RNA Sample Preparation Kit according to th…
25	PRJNA396454	Integration of the tricarboxylic acid (TCA) cycle with cAMP signaling and Sfl2 pathways in the regulation of CO2 sensing, filamentation, and virulence in Candida albicans	Candida albicans is the most common opportunistic fungal pathogen of humans and is also a benign member of the gastrointestinal (GI) tract microbiota. Morphological transitions and metabolic regulation are critical for C. albicans to adapt to the changing host environment. We generated a library of central metabolic pathway mutants in the tricarboxylic acid (TCA) cycle, and investigated the funct…
26	PRJNA188182	White-Opaque Switching in Natural MTLa/alpha Isolates of Candida albicans: Evolutionary Implications for Roles in Host Adaptation, Pathogenesis and Sex	The discovery of white-opaque switching in natural MTLa/alpha isolates of Candida albicans sheds new light on the evolution of phenotypic plasticity and host adaptation. Overall design: Comparing gene expression of white and opaque cells of a MTL a/alpha strain
27	PRJNA192962	Regulatory role of glycerol in Candida albicans biofilm formation	Biofilm formation on medically implanted devices by Candida albicans poses a significant clinical challenge. Here we compared biofilm-associated gene expression in two clinical C. albicans isolates, SC5314 and WO-1, to identify shared gene regulatory responses that may be functionally relevant. Among the 50 genes most highly expressed in biofilms relative to planktonic (suspension-grown) cells, w…
28	PRJNA196866	Candida albicans Transcriptome or Gene expression	Candida albicans is a fungal pathogen that causes potentially fatal infections among immune-compromised individuals. The emergence of drug resistant C. albicans strains makes it important to identify new antifungal drug targets. Among potential targets are enzymes known as peptidyl-prolyl cis/trans isomerases (PPIases) that catalyze isomerization of peptide bonds preceding proline. We are investi…
29	PRJNA210931	Expression analysis of Candida albicans following a block in mitotic exit	Candida albicans demonstrates three main growth morphologies yeast, pseudohyphal and true hyphal forms. Cell separation is distinct in these morphological forms and the process of separation is closely linked to the completion of mitosis and cytokinesis. In Saccharomyces cerevisiae the small GTPase Tem1 is known to initiate the mitotic exit network, a signalling pathway involved in signalling the…

## Sheet: Supp Table 9
Supplementary Table 9: URLs to FungiExpresZ's video tutorials
Functionality	Tutorial video url
Merge SRA data with user-uploaded data	https://www.youtube.com/watch?v=tO-78TTX93M
Upload sample groups and gene groups	https://www.youtube.com/watch?v=H2gdBGUP9XY&t=39s
Generate a box plot	https://www.youtube.com/watch?v=Qic-ukmEUNQ
Generate a correlation heat box	https://www.youtube.com/watch?v=G8EEwA1PKR0
Generate a histogram	https://www.youtube.com/watch?v=O_YNFr0Tl5Y
Generate a density plot	https://www.youtube.com/watch?v=RPkpV4vXJU0
Generate a multi-scatter plot	https://www.youtube.com/watch?v=d_TDT46m_v8
Generate a scatter plot	https://www.youtube.com/watch?v=Z4UVAnI6CJA&t=68s
Generate a joy plot	https://www.youtube.com/watch?v=_2W1sutAkZE
Use NCBI bio-projects as sample groups	https://www.youtube.com/watch?v=8OeorXH6mUk
Generate a violin plot	https://www.youtube.com/watch?v=Rta2Nz1DKCw
Generate a bar plot	https://www.youtube.com/watch?v=8ekS2Y1oRZs
Generate a PCA plot	https://www.youtube.com/watch?v=MEeaJKI5wLY
Generate a heatmap	https://www.youtube.com/watch?v=yZH1ioPjmR0
Perform GO analysis from scatter plot	https://www.youtube.com/watch?v=KTIgFVhKPBY
Perform GO analysis from heatmap	https://www.youtube.com/watch?v=Plsat-crwE0
Generate a line plot	https://www.youtube.com/watch?v=C24WL8rtZIU
Upload a user data	https://www.youtube.com/watch?v=4INn1AhEoO4
Generate a multi-scatter plot	https://www.youtube.com/watch?v=d_TDT46m_v8

## Sheet: Supp Table 10
Supplementary Table 10: List of SRA samples shown as columns in heatmap Figures 6A and 6B
Serial number	Heatmap column clusters	Samples (SRA-ID)	NCBI-BIO-ProjectI-ID	Strain/isolates	Study Title	Study Abstract	Genotype	Tissue	Additional sample info (derived manually)
1	Cluster 1	DRR059453	PRJDB3191	ABPU1-WT	Transcriptome analysis of Aspergillus nidulans pacC deletion mutant under alkaline culture condition	In this study, we investigated a role of Pal-PacC pH signaling in regulating cellulolytic genes. To gein a genome-wide insight into the PacC transcription factor, transcriptome of WT strain and the pacC deletion mutant were obtained and compared.	NA	NA	ABP was cultured in minimal medium (pH 4.2) (C source: Polupeptone P-1) for 20h
2	Cluster 1	DRR059454	PRJDB3191	ABPU1-WT	Transcriptome analysis of Aspergillus nidulans pacC deletion mutant under alkaline culture condition	In this study, we investigated a role of Pal-PacC pH signaling in regulating cellulolytic genes. To gein a genome-wide insight into the PacC transcription factor, transcriptome of WT strain and the pacC deletion mutant were obtained and compared.	NA	NA	ABP was cultured in minimal medium (pH 4.2) (C source: Polupeptone P-1) for 20h
3	Cluster 1	DRR059455	PRJDB3191	ABPU1-WT	Transcriptome analysis of Aspergillus nidulans pacC deletion mutant under alkaline culture condition	In this study, we investigated a role of Pal-PacC pH signaling in regulating cellulolytic genes. To gein a genome-wide insight into the PacC transcription factor, transcriptome of WT strain and the pacC deletion mutant were obtained and compared.	NA	NA	ABP was cultured in minimal medium (pH 4.2) (C source: Polupeptone P-1) for 20h
4	Cluster 1	DRR059456	PRJDB3191	ABPU1-pacC	Transcriptome analysis of Aspergillus nidulans pacC deletion mutant under alkaline culture condition	In this study, we investigated a role of Pal-PacC pH signaling in regulating cellulolytic genes. To gein a genome-wide insight into the PacC transcription factor, transcriptome of WT strain and the pacC deletion mutant were obtained and compared.	NA	NA	pacC mutant was cultured in minimal medium (pH 4.2) (C source: Polupeptone P-1) for 20h, then transferred to minimal medium (pH8.2) (C source: Cellobiose), and cultured for 1h.
5	Cluster 1	DRR059457	PRJDB3191	ABPU1-pacC	Transcriptome analysis of Aspergillus nidulans pacC deletion mutant under alkaline culture condition	In this study, we investigated a role of Pal-PacC pH signaling in regulating cellulolytic genes. To gein a genome-wide insight into the PacC transcription factor, transcriptome of WT strain and the pacC deletion mutant were obtained and compared.	NA	NA	pacC mutant was cultured in minimal medium (pH 4.2) (C source: Polupeptone P-1) for 20h, then transferred to minimal medium (pH8.2) (C source: Cellobiose), and cultured for 1h.
6	Cluster 1	DRR059458	PRJDB3191	ABPU1-pacC	Transcriptome analysis of Aspergillus nidulans pacC deletion mutant under alkaline culture condition	In this study, we investigated a role of Pal-PacC pH signaling in regulating cellulolytic genes. To gein a genome-wide insight into the PacC transcription factor, transcriptome of WT strain and the pacC deletion mutant were obtained and compared.	NA	NA	pacC mutant was cultured in minimal medium (pH 4.2) (C source: Polupeptone P-1) for 20h, then transferred to minimal medium (pH8.2) (C source: Cellobiose), and cultured for 1h.
7	Cluster 1	DRR060257	PRJDB4821	FGSC A4-WT	Genome-wide analysis of fungal transcriptional regulation by using high-throughput DNA sequencing	For identifying the genes that are regulated by a transcription factor (TF), we have established an analytical pipeline that combines genomic systematic evolution of ligands by exponential enrichment (gSELEX)-Seq and RNA-Seq. Differentially expressed genes related to AmyR were identified by using RNA-Seq analysis with samples from A. nidulans WT and amyR deletant, with or without isomaltose induc…	NA	NA	Aspergillus nidulans_WT mRNA library for RNA-Seq with isomaltose induction SampleNo1
8	Cluster 1	DRR060258	PRJDB4821	FGSC A4-WT	Genome-wide analysis of fungal transcriptional regulation by using high-throughput DNA sequencing	For identifying the genes that are regulated by a transcription factor (TF), we have established an analytical pipeline that combines genomic systematic evolution of ligands by exponential enrichment (gSELEX)-Seq and RNA-Seq. Differentially expressed genes related to AmyR were identified by using RNA-Seq analysis with samples from A. nidulans WT and amyR deletant, with or without isomaltose induc…	NA	NA	Aspergillus nidulans_WT mRNA library for RNA-Seq with isomaltose induction SampleNo2
9	Cluster 1	DRR060259	PRJDB4821	FGSC A4-WT	Genome-wide analysis of fungal transcriptional regulation by using high-throughput DNA sequencing	For identifying the genes that are regulated by a transcription factor (TF), we have established an analytical pipeline that combines genomic systematic evolution of ligands by exponential enrichment (gSELEX)-Seq and RNA-Seq. Differentially expressed genes related to AmyR were identified by using RNA-Seq analysis with samples from A. nidulans WT and amyR deletant, with or without isomaltose induc…	NA	NA	Aspergillus nidulans_WT mRNA library for RNA-Seq with isomaltose induction SampleNo3
10	Cluster 1	DRR060260	PRJDB4821	FGSC A4-WT	Genome-wide analysis of fungal transcriptional regulation by using high-throughput DNA sequencing	For identifying the genes that are regulated by a transcription factor (TF), we have established an analytical pipeline that combines genomic systematic evolution of ligands by exponential enrichment (gSELEX)-Seq and RNA-Seq. Differentially expressed genes related to AmyR were identified by using RNA-Seq analysis with samples from A. nidulans WT and amyR deletant, with or without isomaltose induc…	NA	NA	Aspergillus nidulans_WT mRNA library for RNA-Seq without isomaltose induction SampleNo1
11	Cluster 1	DRR060261	PRJDB4821	FGSC A4-WT	Genome-wide analysis of fungal transcriptional regulation by using high-throughput DNA sequencing	For identifying the genes that are regulated by a transcription factor (TF), we have established an analytical pipeline that combines genomic systematic evolution of ligands by exponential enrichment (gSELEX)-Seq and RNA-Seq. Differentially expressed genes related to AmyR were identified by using RNA-Seq analysis with samples from A. nidulans WT and amyR deletant, with or without isomaltose induc…	NA	NA	Aspergillus nidulans_WT mRNA library for RNA-Seq without isomaltose induction SampleNo2
12	Cluster 1	DRR060262	PRJDB4821	FGSC A4-WT	Genome-wide analysis of fungal transcriptional regulation by using high-throughput DNA sequencing	For identifying the genes that are regulated by a transcription factor (TF), we have established an analytical pipeline that combines genomic systematic evolution of ligands by exponential enrichment (gSELEX)-Seq and RNA-Seq. Differentially expressed genes related to AmyR were identified by using RNA-Seq analysis with samples from A. nidulans WT and amyR deletant, with or without isomaltose induc…	NA	NA	Aspergillus nidulans_WT mRNA library for RNA-Seq without isomaltose induction SampleNo3
13	Cluster 1	DRR060263	PRJDB4821	FGSC A4-amyR	Genome-wide analysis of fungal transcriptional regulation by using high-throughput DNA sequencing	For identifying the genes that are regulated by a transcription factor (TF), we have established an analytical pipeline that combines genomic systematic evolution of ligands by exponential enrichment (gSELEX)-Seq and RNA-Seq. Differentially expressed genes related to AmyR were identified by using RNA-Seq analysis with samples from A. nidulans WT and amyR deletant, with or without isomaltose induc…	NA	NA	Aspergillus nidulans_amyR deletant mRNA library for RNA-Seq with isomaltose induction SampleNo1
14	Cluster 1	DRR060264	PRJDB4821	FGSC A4-amyR	Genome-wide analysis of fungal transcriptional regulation by using high-throughput DNA sequencing	For identifying the genes that are regulated by a transcription factor (TF), we have established an analytical pipeline that combines genomic systematic evolution of ligands by exponential enrichment (gSELEX)-Seq and RNA-Seq. Differentially expressed genes related to AmyR were identified by using RNA-Seq analysis with samples from A. nidulans WT and amyR deletant, with or without isomaltose induc…	NA	NA	Aspergillus nidulans_amyR deletant mRNA library for RNA-Seq with isomaltose induction SampleNo2
15	Cluster 1	DRR060265	PRJDB4821	FGSC A4-amyR	Genome-wide analysis of fungal transcriptional regulation by using high-throughput DNA sequencing	For identifying the genes that are regulated by a transcription factor (TF), we have established an analytical pipeline that combines genomic systematic evolution of ligands by exponential enrichment (gSELEX)-Seq and RNA-Seq. Differentially expressed genes related to AmyR were identified by using RNA-Seq analysis with samples from A. nidulans WT and amyR deletant, with or without isomaltose induc…	NA	NA	Aspergillus nidulans_amyR deletant mRNA library for RNA-Seq with isomaltose induction SampleNo3
16	Cluster 1	DRR060266	PRJDB4821	FGSC A4-amyR	Genome-wide analysis of fungal transcriptional regulation by using high-throughput DNA sequencing	For identifying the genes that are regulated by a transcription factor (TF), we have established an analytical pipeline that combines genomic systematic evolution of ligands by exponential enrichment (gSELEX)-Seq and RNA-Seq. Differentially expressed genes related to AmyR were identified by using RNA-Seq analysis with samples from A. nidulans WT and amyR deletant, with or without isomaltose induc…	NA	NA	Aspergillus nidulans_amyR deletant mRNA library for RNA-Seq without isomaltose induction SampleNo1
17	Cluster 1	DRR060267	PRJDB4821	FGSC A4-amyR	Genome-wide analysis of fungal transcriptional regulation by using high-throughput DNA sequencing	For identifying the genes that are regulated by a transcription factor (TF), we have established an analytical pipeline that combines genomic systematic evolution of ligands by exponential enrichment (gSELEX)-Seq and RNA-Seq. Differentially expressed genes related to AmyR were identified by using RNA-Seq analysis with samples from A. nidulans WT and amyR deletant, with or without isomaltose induc…	NA	NA	Aspergillus nidulans_amyR deletant mRNA library for RNA-Seq without isomaltose induction SampleNo2
18	Cluster 1	DRR060268	PRJDB4821	FGSC A4-amyR	Genome-wide analysis of fungal transcriptional regulation by using high-throughput DNA sequencing	For identifying the genes that are regulated by a transcription factor (TF), we have established an analytical pipeline that combines genomic systematic evolution of ligands by exponential enrichment (gSELEX)-Seq and RNA-Seq. Differentially expressed genes related to AmyR were identified by using RNA-Seq analysis with samples from A. nidulans WT and amyR deletant, with or without isomaltose induc…	NA	NA	Aspergillus nidulans_amyR deletant mRNA library for RNA-Seq without isomaltose induction SampleNo3
19	Cluster 1	ERR327534	PRJEB4484	NA	The transcriptome of Aspergillus nidulans under different growth conditions. Also, 5'-specific sequencing of the A. nidulans transcriptome.	Background The filamentous fungus Aspergillus nidulans has been a tractable model organism for cell biology and genetics for over 60 years. It is among a large number of Aspergilli whose genomes have been sequenced since 2005, including medically and industrially important species. In order to advance our knowledge of its biology and increase its utility as a genetic model by improving gene annot…	NA	NA	Transcriptome of Aspergillus nidulans grown on nitrate as nitrogen source
20	Cluster 1	ERR327535	PRJEB4484	NA	The transcriptome of Aspergillus nidulans under different growth conditions. Also, 5'-specific sequencing of the A. nidulans transcriptome.	Background The filamentous fungus Aspergillus nidulans has been a tractable model organism for cell biology and genetics for over 60 years. It is among a large number of Aspergilli whose genomes have been sequenced since 2005, including medically and industrially important species. In order to advance our knowledge of its biology and increase its utility as a genetic model by improving gene annot…	NA	NA	Transcriptome of Aspergillus nidulans grown on complete medium.
21	Cluster 1	ERR327536	PRJEB4484	NA	The transcriptome of Aspergillus nidulans under different growth conditions. Also, 5'-specific sequencing of the A. nidulans transcriptome.	Background The filamentous fungus Aspergillus nidulans has been a tractable model organism for cell biology and genetics for over 60 years. It is among a large number of Aspergilli whose genomes have been sequenced since 2005, including medically and industrially important species. In order to advance our knowledge of its biology and increase its utility as a genetic model by improving gene annot…	NA	NA	Transcriptome of Aspergillus nidulans grown on ammonia as nitrogen source
22	Cluster 1	ERR327537	PRJEB4484	NA	The transcriptome of Aspergillus nidulans under different growth conditions. Also, 5'-specific sequencing of the A. nidulans transcriptome.	Background The filamentous fungus Aspergillus nidulans has been a tractable model organism for cell biology and genetics for over 60 years. It is among a large number of Aspergilli whose genomes have been sequenced since 2005, including medically and industrially important species. In order to advance our knowledge of its biology and increase its utility as a genetic model by improving gene annot…	NA	NA	grown under nitrogen starvation, 4hours
23	Cluster 1	ERR327538	PRJEB4484	NA	The transcriptome of Aspergillus nidulans under different growth conditions. Also, 5'-specific sequencing of the A. nidulans transcriptome.	Background The filamentous fungus Aspergillus nidulans has been a tractable model organism for cell biology and genetics for over 60 years. It is among a large number of Aspergilli whose genomes have been sequenced since 2005, including medically and industrially important species. In order to advance our knowledge of its biology and increase its utility as a genetic model by improving gene annot…	NA	NA	grown under nitrogen starvation, 72hours
24	Cluster 1	ERR327539	PRJEB4484	NA	The transcriptome of Aspergillus nidulans under different growth conditions. Also, 5'-specific sequencing of the A. nidulans transcriptome.	Background The filamentous fungus Aspergillus nidulans has been a tractable model organism for cell biology and genetics for over 60 years. It is among a large number of Aspergilli whose genomes have been sequenced since 2005, including medically and industrially important species. In order to advance our knowledge of its biology and increase its utility as a genetic model by improving gene annot…	NA	NA	Five-prime specific transcriptome sequencing of A. nidulans. Transcripts were treated with Tobacco Acid Pyrophosphatase (TAP) to decap them prior to adapter ligation.
25	Cluster 1	ERR327540	PRJEB4484	NA	The transcriptome of Aspergillus nidulans under different growth conditions. Also, 5'-specific sequencing of the A. nidulans transcriptome.	Background The filamentous fungus Aspergillus nidulans has been a tractable model organism for cell biology and genetics for over 60 years. It is among a large number of Aspergilli whose genomes have been sequenced since 2005, including medically and industrially important species. In order to advance our knowledge of its biology and increase its utility as a genetic model by improving gene annot…	NA	NA	Five-prime specific transcriptome sequencing of A. nidulans. Transcripts were treated with Tobacco Acid Pyrophosphatase (TAP) to decap them prior to adapter ligation.
26	Cluster 1	ERR327541	PRJEB4484	NA	The transcriptome of Aspergillus nidulans under different growth conditions. Also, 5'-specific sequencing of the A. nidulans transcriptome.	Background The filamentous fungus Aspergillus nidulans has been a tractable model organism for cell biology and genetics for over 60 years. It is among a large number of Aspergilli whose genomes have been sequenced since 2005, including medically and industrially important species. In order to advance our knowledge of its biology and increase its utility as a genetic model by improving gene annot…	NA	NA	Five-prime specific transcriptome sequencing of A. nidulans. Transcripts were treated with Tobacco Acid Pyrophosphatase (TAP) to decap them prior to adapter ligation.
27	Cluster 1	ERR327542	PRJEB4484	NA	The transcriptome of Aspergillus nidulans under different growth conditions. Also, 5'-specific sequencing of the A. nidulans transcriptome.	Background The filamentous fungus Aspergillus nidulans has been a tractable model organism for cell biology and genetics for over 60 years. It is among a large number of Aspergilli whose genomes have been sequenced since 2005, including medically and industrially important species. In order to advance our knowledge of its biology and increase its utility as a genetic model by improving gene annot…	NA	NA	Five-prime specific transcriptome sequencing of A. nidulans. Transcripts were treated with Alkaline phosphatase to prevent adapter ligation to uncapped ends, then Tobacco Acid Pyrophosphatase (TAP) to decap capped transcripts, finally, adapters were ligated.
28	Cluster 1	ERR327543	PRJEB4484	NA	The transcriptome of Aspergillus nidulans under different growth conditions. Also, 5'-specific sequencing of the A. nidulans transcriptome.	Background The filamentous fungus Aspergillus nidulans has been a tractable model organism for cell biology and genetics for over 60 years. It is among a large number of Aspergilli whose genomes have been sequenced since 2005, including medically and industrially important species. In order to advance our knowledge of its biology and increase its utility as a genetic model by improving gene annot…	NA	NA	Five-prime specific transcriptome sequencing of A. nidulans. Transcripts were not treated with Tobacco Acid Pyrophosphatase (TAP) to decap them prior to adapter ligation. Therefore, the library should be enriched for uncapped ends.
29	Cluster 1	SRR1664214	PRJNA268669	wild type	KdmA, a histone H3 demethylase with bipartite function, differentially regulates primary and secondary in Aspergillus nidulans metabolism	A. nidulans kdmA encodes a member of the KDM4 family of jumonji histone demethylase proteins, highly similar to metazoan orthologues both within functional domains and in domain architecture. This family of proteins exhibits demethylase activity toward lysines 9 and 36 of histone H3 and plays a prominent role in gene expression and chromosome structure in many species. Mass spectrometry mapping o…	NA	mycelia	WT_growth_17h
30	Cluster 1	SRR1664215	PRJNA268669	wild type	KdmA, a histone H3 demethylase with bipartite function, differentially regulates primary and secondary in Aspergillus nidulans metabolism	A. nidulans kdmA encodes a member of the KDM4 family of jumonji histone demethylase proteins, highly similar to metazoan orthologues both within functional domains and in domain architecture. This family of proteins exhibits demethylase activity toward lysines 9 and 36 of histone H3 and plays a prominent role in gene expression and chromosome structure in many species. Mass spectrometry mapping o…	NA	mycelia	WT_growth_17h
31	Cluster 1	SRR1664218	PRJNA268669	kdmA	KdmA, a histone H3 demethylase with bipartite function, differentially regulates primary and secondary in Aspergillus nidulans metabolism	A. nidulans kdmA encodes a member of the KDM4 family of jumonji histone demethylase proteins, highly similar to metazoan orthologues both within functional domains and in domain architecture. This family of proteins exhibits demethylase activity toward lysines 9 and 36 of histone H3 and plays a prominent role in gene expression and chromosome structure in many species. Mass spectrometry mapping o…	NA	mycelia	kdmA_growth_17h
32	Cluster 1	SRR1664219	PRJNA268669	kdmA	KdmA, a histone H3 demethylase with bipartite function, differentially regulates primary and secondary in Aspergillus nidulans metabolism	A. nidulans kdmA encodes a member of the KDM4 family of jumonji histone demethylase proteins, highly similar to metazoan orthologues both within functional domains and in domain architecture. This family of proteins exhibits demethylase activity toward lysines 9 and 36 of histone H3 and plays a prominent role in gene expression and chromosome structure in many species. Mass spectrometry mapping o…	NA	mycelia	kdmA_growth_17h
33	Cluster 1	SRR1816785	PRJNA276127	TRV50.2	Transcription profiling of wild-type, ΔveA, and ΔmtfA Aspergillus fumigatus and Aspergillus nidulans	Many regulators of secondary metabolism in filamentous fungi have been shown to regulate the expression of highly divergent and sometimes species-specific secondary metabolic pathways in related fungi. Two such regulators are the light-responsive master regulator VeA and the more recently identified veA¬-interacting regulator MtfA. Here, we sequenced the transcriptome of wild-type, ΔveA, and Δmtf…	NA	NA	NA
34	Cluster 1	SRR1816786	PRJNA276127	TRV50.2	Transcription profiling of wild-type, ΔveA, and ΔmtfA Aspergillus fumigatus and Aspergillus nidulans	Many regulators of secondary metabolism in filamentous fungi have been shown to regulate the expression of highly divergent and sometimes species-specific secondary metabolic pathways in related fungi. Two such regulators are the light-responsive master regulator VeA and the more recently identified veA¬-interacting regulator MtfA. Here, we sequenced the transcriptome of wild-type, ΔveA, and Δmtf…	NA	NA	NA
35	Cluster 1	SRR1816787	PRJNA276127	TRV50.2	Transcription profiling of wild-type, ΔveA, and ΔmtfA Aspergillus fumigatus and Aspergillus nidulans	Many regulators of secondary metabolism in filamentous fungi have been shown to regulate the expression of highly divergent and sometimes species-specific secondary metabolic pathways in related fungi. Two such regulators are the light-responsive master regulator VeA and the more recently identified veA¬-interacting regulator MtfA. Here, we sequenced the transcriptome of wild-type, ΔveA, and Δmtf…	NA	NA	NA
36	Cluster 1	SRR1816788	PRJNA276127	TRV50.2	Transcription profiling of wild-type, ΔveA, and ΔmtfA Aspergillus fumigatus and Aspergillus nidulans	Many regulators of secondary metabolism in filamentous fungi have been shown to regulate the expression of highly divergent and sometimes species-specific secondary metabolic pathways in related fungi. Two such regulators are the light-responsive master regulator VeA and the more recently identified veA¬-interacting regulator MtfA. Here, we sequenced the transcriptome of wild-type, ΔveA, and Δmtf…	NA	NA	NA
37	Cluster 1	SRR1816789	PRJNA276127	TRV50.2	Transcription profiling of wild-type, ΔveA, and ΔmtfA Aspergillus fumigatus and Aspergillus nidulans	Many regulators of secondary metabolism in filamentous fungi have been shown to regulate the expression of highly divergent and sometimes species-specific secondary metabolic pathways in related fungi. Two such regulators are the light-responsive master regulator VeA and the more recently identified veA¬-interacting regulator MtfA. Here, we sequenced the transcriptome of wild-type, ΔveA, and Δmtf…	NA	NA	NA
38	Cluster 1	SRR1816790	PRJNA276127	TRV50.2	Transcription profiling of wild-type, ΔveA, and ΔmtfA Aspergillus fumigatus and Aspergillus nidulans	Many regulators of secondary metabolism in filamentous fungi have been shown to regulate the expression of highly divergent and sometimes species-specific secondary metabolic pathways in related fungi. Two such regulators are the light-responsive master regulator VeA and the more recently identified veA¬-interacting regulator MtfA. Here, we sequenced the transcriptome of wild-type, ΔveA, and Δmtf…	NA	NA	NA
39	Cluster 1	SRR1816791	PRJNA276127	TRV50.2	Transcription profiling of wild-type, ΔveA, and ΔmtfA Aspergillus fumigatus and Aspergillus nidulans	Many regulators of secondary metabolism in filamentous fungi have been shown to regulate the expression of highly divergent and sometimes species-specific secondary metabolic pathways in related fungi. Two such regulators are the light-responsive master regulator VeA and the more recently identified veA¬-interacting regulator MtfA. Here, we sequenced the transcriptome of wild-type, ΔveA, and Δmtf…	NA	NA	NA
40	Cluster 1	SRR1816792	PRJNA276127	TRV50.2	Transcription profiling of wild-type, ΔveA, and ΔmtfA Aspergillus fumigatus and Aspergillus nidulans	Many regulators of secondary metabolism in filamentous fungi have been shown to regulate the expression of highly divergent and sometimes species-specific secondary metabolic pathways in related fungi. Two such regulators are the light-responsive master regulator VeA and the more recently identified veA¬-interacting regulator MtfA. Here, we sequenced the transcriptome of wild-type, ΔveA, and Δmtf…	NA	NA	NA
41	Cluster 1	SRR2170265	PRJNA293111	kdmB	Genome-Wide Transcriptome and Chromatin Analysis of Aspergillus nidulans Primary and Secondary Metabolism Reveals Crucial Function for a Kdm5-Family Histone Demethylase.	Histone posttranslational modifications (HPTMs) are involved in regulating the synthesis of fungal bioactive compounds. The exact molecular mechanisms of the silencing/activation of secondary metabolism (SM) clusters by these epigenetic events however are not yet fully understood. This work applies a combined approach of quantitative mass spectrometry (LC-MS/MS) and chromatin immunoprecipitation …	NA	NA	kdmB_17_h
42	Cluster 1	SRR2170266	PRJNA293111	kdmB	Genome-Wide Transcriptome and Chromatin Analysis of Aspergillus nidulans Primary and Secondary Metabolism Reveals Crucial Function for a Kdm5-Family Histone Demethylase.	Histone posttranslational modifications (HPTMs) are involved in regulating the synthesis of fungal bioactive compounds. The exact molecular mechanisms of the silencing/activation of secondary metabolism (SM) clusters by these epigenetic events however are not yet fully understood. This work applies a combined approach of quantitative mass spectrometry (LC-MS/MS) and chromatin immunoprecipitation …	NA	NA	kdmB_17_h
43	Cluster 1	SRR2225887	PRJNA294437	R21	Gene expression analysis of Aspergillus nidulans growing on lignocellulosic substrate	Sugarcane is one of the world’s most profitable crops. Waste steam exploded sugarcane bagasse (SEB) is a cheap, abundant and renewable lignocellulosic feedstock for next-generation biofuels. In nature, fungi seldom exist as planktonic cells, similar to those found in the nutrient-rich environment created within an industrial fermenter. Instead fungi predominantly form biofilms that allow them to …	NA	NA	A. nidulans R21 growing on Fructose
44	Cluster 1	SRR2225889	PRJNA294437	R21	Gene expression analysis of Aspergillus nidulans growing on lignocellulosic substrate	Sugarcane is one of the world’s most profitable crops. Waste steam exploded sugarcane bagasse (SEB) is a cheap, abundant and renewable lignocellulosic feedstock for next-generation biofuels. In nature, fungi seldom exist as planktonic cells, similar to those found in the nutrient-rich environment created within an industrial fermenter. Instead fungi predominantly form biofilms that allow them to …	NA	NA	A. nidulans R21 growing on Fructose
45	Cluster 1	SRR2225890	PRJNA294437	R21	Gene expression analysis of Aspergillus nidulans growing on lignocellulosic substrate	Sugarcane is one of the world’s most profitable crops. Waste steam exploded sugarcane bagasse (SEB) is a cheap, abundant and renewable lignocellulosic feedstock for next-generation biofuels. In nature, fungi seldom exist as planktonic cells, similar to those found in the nutrient-rich environment created within an industrial fermenter. Instead fungi predominantly form biofilms that allow them to …	NA	NA	A. nidulans R21 growing on Fructose
46	Cluster 1	SRR2225907	PRJNA294437	R21	Gene expression analysis of Aspergillus nidulans growing on lignocellulosic substrate	Sugarcane is one of the world’s most profitable crops. Waste steam exploded sugarcane bagasse (SEB) is a cheap, abundant and renewable lignocellulosic feedstock for next-generation biofuels. In nature, fungi seldom exist as planktonic cells, similar to those found in the nutrient-rich environment created within an industrial fermenter. Instead fungi predominantly form biofilms that allow them to …	NA	NA	A. nidulans R21 growing on Sugarcane bagasse at 6h
47	Cluster 1	SRR2225908	PRJNA294437	R21	Gene expression analysis of Aspergillus nidulans growing on lignocellulosic substrate	Sugarcane is one of the world’s most profitable crops. Waste steam exploded sugarcane bagasse (SEB) is a cheap, abundant and renewable lignocellulosic feedstock for next-generation biofuels. In nature, fungi seldom exist as planktonic cells, similar to those found in the nutrient-rich environment created within an industrial fermenter. Instead fungi predominantly form biofilms that allow them to …	NA	NA	A. nidulans R21 growing on Sugarcane bagasse at 6h
48	Cluster 1	SRR2225909	PRJNA294437	R21	Gene expression analysis of Aspergillus nidulans growing on lignocellulosic substrate	Sugarcane is one of the world’s most profitable crops. Waste steam exploded sugarcane bagasse (SEB) is a cheap, abundant and renewable lignocellulosic feedstock for next-generation biofuels. In nature, fungi seldom exist as planktonic cells, similar to those found in the nutrient-rich environment created within an industrial fermenter. Instead fungi predominantly form biofilms that allow them to …	NA	NA	A. nidulans R21 growing on Sugarcane bagasse at 6h
49	Cluster 1	SRR2225911	PRJNA294437	R21	Gene expression analysis of Aspergillus nidulans growing on lignocellulosic substrate	Sugarcane is one of the world’s most profitable crops. Waste steam exploded sugarcane bagasse (SEB) is a cheap, abundant and renewable lignocellulosic feedstock for next-generation biofuels. In nature, fungi seldom exist as planktonic cells, similar to those found in the nutrient-rich environment created within an industrial fermenter. Instead fungi predominantly form biofilms that allow them to …	NA	NA	A. nidulans R21 growing on Sugarcane bagasse at 12h
50	Cluster 1	SRR3212497	PRJNA311945	FGSC A4	Aspergillus nidulans FGSC A4 Transcriptome or Gene expression	Time course of Aspergillus conidiation.	wild type	NA	NA
51	Cluster 1	SRR3212498	PRJNA311945	FGSC A4	Aspergillus nidulans FGSC A4 Transcriptome or Gene expression	Time course of Aspergillus conidiation.	wild type	NA	NA
52	Cluster 1	SRR3212499	PRJNA311945	FGSC A4	Aspergillus nidulans FGSC A4 Transcriptome or Gene expression	Time course of Aspergillus conidiation.	wild type	NA	NA
53	Cluster 1	SRR3212500	PRJNA311945	FGSC A4	Aspergillus nidulans FGSC A4 Transcriptome or Gene expression	Time course of Aspergillus conidiation.	wild type	NA	NA
54	Cluster 1	SRR3212501	PRJNA311945	FGSC A4	Aspergillus nidulans FGSC A4 Transcriptome or Gene expression	Time course of Aspergillus conidiation.	wild type	NA	NA
55	Cluster 1	SRR3212502	PRJNA311945	FGSC A4	Aspergillus nidulans FGSC A4 Transcriptome or Gene expression	Time course of Aspergillus conidiation.	wild type	NA	NA
56	Cluster 1	SRR3212651	PRJNA311945	FGSC A4	Aspergillus nidulans FGSC A4 Transcriptome or Gene expression	Time course of Aspergillus conidiation.	wild type	NA	NA
57	Cluster 1	SRR4006424	PRJNA337983	sirEd (biA1; argB2; AN1226::argB)	Effects of siruin disruption on Aspergillus nidulans transcriptome	Sirtuin is a ubiquitous class III histone deacetylase (HDAC) that deacetylates acetyllysine residues of histones, and epigenetically regulates global transcription. We investigated a sirtuin isozyme (SirE, AN1226 encoding protein) of ascomycetes fungus Aspergillus nidulans. We used RNA-seq analyses for Aspergillus nidulans wild type strain and SirEd strain, a gene disruptant of sirE to elucidate …	NA	NA	Aspergillus nidulans sirEd (biA1; argB2; AN1226::argB) grown at 30c 120rpm MMGfor48 h
58	Cluster 1	SRR4006425	PRJNA337983	sirEd (biA1; argB2; AN1226::argB)	Effects of siruin disruption on Aspergillus nidulans transcriptome	Sirtuin is a ubiquitous class III histone deacetylase (HDAC) that deacetylates acetyllysine residues of histones, and epigenetically regulates global transcription. We investigated a sirtuin isozyme (SirE, AN1226 encoding protein) of ascomycetes fungus Aspergillus nidulans. We used RNA-seq analyses for Aspergillus nidulans wild type strain and SirEd strain, a gene disruptant of sirE to elucidate …	NA	NA	Aspergillus nidulans sirEd (biA1; argB2; AN1226::argB) grown at 30c 120rpm MMGfor48 h
59	Cluster 1	SRR4009442	PRJNA337983	sirEd (biA1; argB2; AN1226::argB)	Effects of siruin disruption on Aspergillus nidulans transcriptome	Sirtuin is a ubiquitous class III histone deacetylase (HDAC) that deacetylates acetyllysine residues of histones, and epigenetically regulates global transcription. We investigated a sirtuin isozyme (SirE, AN1226 encoding protein) of ascomycetes fungus Aspergillus nidulans. We used RNA-seq analyses for Aspergillus nidulans wild type strain and SirEd strain, a gene disruptant of sirE to elucidate …	NA	NA	Aspergillus nidulans sirEd (biA1; argB2; AN1226::argB) grown at 30c 120rpm MMGfor48 h
60	Cluster 1	SRR4009443	PRJNA337983	sirEd (biA1; argB2; AN1226::argB)	Effects of siruin disruption on Aspergillus nidulans transcriptome	Sirtuin is a ubiquitous class III histone deacetylase (HDAC) that deacetylates acetyllysine residues of histones, and epigenetically regulates global transcription. We investigated a sirtuin isozyme (SirE, AN1226 encoding protein) of ascomycetes fungus Aspergillus nidulans. We used RNA-seq analyses for Aspergillus nidulans wild type strain and SirEd strain, a gene disruptant of sirE to elucidate …	NA	NA	Aspergillus nidulans sirEd (biA1; argB2; AN1226::argB) grown at 30c 120rpm MMGfor48 h
61	Cluster 1	SRR4048918	PRJNA339765	Strain LO1362	Expression profiles of wild-type and mcrA-deleted cells in a glucose minimal medium	Expression profiles of wild-type and mcrA-deleted cells cultured in a glucose minimal medium for 1 day. Overall design: mRNA profiles of wild-type and mcrA-deleted cells were generated by deep sequencing, in triplicate, using Illumina MiSeq.	mcrA+	NA	NA
62	Cluster 1	SRR4048919	PRJNA339765	Strain LO1362	Expression profiles of wild-type and mcrA-deleted cells in a glucose minimal medium	Expression profiles of wild-type and mcrA-deleted cells cultured in a glucose minimal medium for 1 day. Overall design: mRNA profiles of wild-type and mcrA-deleted cells were generated by deep sequencing, in triplicate, using Illumina MiSeq.	mcrA+	NA	NA
63	Cluster 1	SRR4048920	PRJNA339765	Strain LO1362	Expression profiles of wild-type and mcrA-deleted cells in a glucose minimal medium	Expression profiles of wild-type and mcrA-deleted cells cultured in a glucose minimal medium for 1 day. Overall design: mRNA profiles of wild-type and mcrA-deleted cells were generated by deep sequencing, in triplicate, using Illumina MiSeq.	mcrA+	NA	NA
64	Cluster 1	SRR4048921	PRJNA339765	Strain LO1362	Expression profiles of wild-type and mcrA-deleted cells in a glucose minimal medium	Expression profiles of wild-type and mcrA-deleted cells cultured in a glucose minimal medium for 1 day. Overall design: mRNA profiles of wild-type and mcrA-deleted cells were generated by deep sequencing, in triplicate, using Illumina MiSeq.	mcrA+	NA	NA
65	Cluster 1	SRR4048922	PRJNA339765	Strain LO1362	Expression profiles of wild-type and mcrA-deleted cells in a glucose minimal medium	Expression profiles of wild-type and mcrA-deleted cells cultured in a glucose minimal medium for 1 day. Overall design: mRNA profiles of wild-type and mcrA-deleted cells were generated by deep sequencing, in triplicate, using Illumina MiSeq.	mcrA+	NA	NA
66	Cluster 1	SRR4048923	PRJNA339765	Strain LO1362	Expression profiles of wild-type and mcrA-deleted cells in a glucose minimal medium	Expression profiles of wild-type and mcrA-deleted cells cultured in a glucose minimal medium for 1 day. Overall design: mRNA profiles of wild-type and mcrA-deleted cells were generated by deep sequencing, in triplicate, using Illumina MiSeq.	mcrA+	NA	NA
67	Cluster 1	SRR4048924	PRJNA339765	Strain LO1362	Expression profiles of wild-type and mcrA-deleted cells in a glucose minimal medium	Expression profiles of wild-type and mcrA-deleted cells cultured in a glucose minimal medium for 1 day. Overall design: mRNA profiles of wild-type and mcrA-deleted cells were generated by deep sequencing, in triplicate, using Illumina MiSeq.	mcrA+	NA	NA
68	Cluster 1	SRR4048925	PRJNA339765	Strain LO1362	Expression profiles of wild-type and mcrA-deleted cells in a glucose minimal medium	Expression profiles of wild-type and mcrA-deleted cells cultured in a glucose minimal medium for 1 day. Overall design: mRNA profiles of wild-type and mcrA-deleted cells were generated by deep sequencing, in triplicate, using Illumina MiSeq.	mcrA+	NA	NA
69	Cluster 1	SRR4048926	PRJNA339765	Strain LO1362	Expression profiles of wild-type and mcrA-deleted cells in a glucose minimal medium	Expression profiles of wild-type and mcrA-deleted cells cultured in a glucose minimal medium for 1 day. Overall design: mRNA profiles of wild-type and mcrA-deleted cells were generated by deep sequencing, in triplicate, using Illumina MiSeq.	mcrA+	NA	NA
70	Cluster 1	SRR4048927	PRJNA339765	Strain LO1362	Expression profiles of wild-type and mcrA-deleted cells in a glucose minimal medium	Expression profiles of wild-type and mcrA-deleted cells cultured in a glucose minimal medium for 1 day. Overall design: mRNA profiles of wild-type and mcrA-deleted cells were generated by deep sequencing, in triplicate, using Illumina MiSeq.	mcrA+	NA	NA
71	Cluster 1	SRR4048928	PRJNA339765	Strain LO1362	Expression profiles of wild-type and mcrA-deleted cells in a glucose minimal medium	Expression profiles of wild-type and mcrA-deleted cells cultured in a glucose minimal medium for 1 day. Overall design: mRNA profiles of wild-type and mcrA-deleted cells were generated by deep sequencing, in triplicate, using Illumina MiSeq.	mcrA+	NA	NA
72	Cluster 1	SRR4368863	PRJNA345604	FGSC A4	Transcriptional response of Aspergillus nidulans grown on high and low glucose concentrations	This study characterized the transcriptional response of the model filamentous fungus A. nidulans to the presence of high and low glucose concentrations under continuous chemostat cultivation with the aim to identify novel factors involved in glucose sensing and signalling.	NA	NA	NA
73	Cluster 1	SRR4368874	PRJNA345604	FGSC A4	Transcriptional response of Aspergillus nidulans grown on high and low glucose concentrations	This study characterized the transcriptional response of the model filamentous fungus A. nidulans to the presence of high and low glucose concentrations under continuous chemostat cultivation with the aim to identify novel factors involved in glucose sensing and signalling.	NA	NA	NA
74	Cluster 1	SRR4368883	PRJNA345604	FGSC A4	Transcriptional response of Aspergillus nidulans grown on high and low glucose concentrations	This study characterized the transcriptional response of the model filamentous fungus A. nidulans to the presence of high and low glucose concentrations under continuous chemostat cultivation with the aim to identify novel factors involved in glucose sensing and signalling.	NA	NA	NA
75	Cluster 1	SRR4368892	PRJNA345604	FGSC A4	Transcriptional response of Aspergillus nidulans grown on high and low glucose concentrations	This study characterized the transcriptional response of the model filamentous fungus A. nidulans to the presence of high and low glucose concentrations under continuous chemostat cultivation with the aim to identify novel factors involved in glucose sensing and signalling.	NA	NA	NA
76	Cluster 1	SRR4368902	PRJNA345604	FGSC A4	Transcriptional response of Aspergillus nidulans grown on high and low glucose concentrations	This study characterized the transcriptional response of the model filamentous fungus A. nidulans to the presence of high and low glucose concentrations under continuous chemostat cultivation with the aim to identify novel factors involved in glucose sensing and signalling.	NA	NA	NA
77	Cluster 1	SRR4368910	PRJNA345604	FGSC A4	Transcriptional response of Aspergillus nidulans grown on high and low glucose concentrations	This study characterized the transcriptional response of the model filamentous fungus A. nidulans to the presence of high and low glucose concentrations under continuous chemostat cultivation with the aim to identify novel factors involved in glucose sensing and signalling.	NA	NA	NA
78	Cluster 1	SRR5069240	PRJNA355963	FGSCA26 (biA1)	Effects of siruin AN1782 disruption on Aspergillus nidulans transcriptome	Sirtuin is a ubiquitous class III histone deacetylase (HDAC) that deacetylates acetyllysine residues of histones, and epigenetically regulates global transcription. We investigated a sirtuin isozyme (SirC, AN1782 encoding protein) of ascomycetes fungus Aspergillus nidulans. We used RNA-seq analyses for Aspergillus nidulans wild type strain and SirCd, a gene disruptant of sirC to elucidate the phy…	NA	NA	NA
79	Cluster 1	SRR5069241	PRJNA355963	FGSCA26 (biA1)	Effects of siruin AN1782 disruption on Aspergillus nidulans transcriptome	Sirtuin is a ubiquitous class III histone deacetylase (HDAC) that deacetylates acetyllysine residues of histones, and epigenetically regulates global transcription. We investigated a sirtuin isozyme (SirC, AN1782 encoding protein) of ascomycetes fungus Aspergillus nidulans. We used RNA-seq analyses for Aspergillus nidulans wild type strain and SirCd, a gene disruptant of sirC to elucidate the phy…	NA	NA	NA
80	Cluster 1	SRR5069242	PRJNA355963	FGSCA26 (biA1)	Effects of siruin AN1782 disruption on Aspergillus nidulans transcriptome	Sirtuin is a ubiquitous class III histone deacetylase (HDAC) that deacetylates acetyllysine residues of histones, and epigenetically regulates global transcription. We investigated a sirtuin isozyme (SirC, AN1782 encoding protein) of ascomycetes fungus Aspergillus nidulans. We used RNA-seq analyses for Aspergillus nidulans wild type strain and SirCd, a gene disruptant of sirC to elucidate the phy…	NA	NA	NA
81	Cluster 1	SRR5069243	PRJNA355963	FGSCA26 (biA1)	Effects of siruin AN1782 disruption on Aspergillus nidulans transcriptome	Sirtuin is a ubiquitous class III histone deacetylase (HDAC) that deacetylates acetyllysine residues of histones, and epigenetically regulates global transcription. We investigated a sirtuin isozyme (SirC, AN1782 encoding protein) of ascomycetes fungus Aspergillus nidulans. We used RNA-seq analyses for Aspergillus nidulans wild type strain and SirCd, a gene disruptant of sirC to elucidate the phy…	NA	NA	NA
82	Cluster 1	SRR5241853	PRJNA373914	CLK43	NapA Mediates a Redox Regulation of the Antioxidant Response, Carbon Utilization and Development in Aspergillus nidulans	Using transcriptomic analysis we show that transcription factor NapA is required for the regulation of at least 214 genes in intact asexual spores, including ethanol utilization genes alcR, alcA and aldA, and large groups of genes encoding proteins involved in transcriptional regulation, drug detoxification, carbohydrate utilization and secondary metabolism, comprising multiple oxidoreductases, m…	yA2, pabaA	NA	NA
83	Cluster 1	SRR5241854	PRJNA373914	CLK43	NapA Mediates a Redox Regulation of the Antioxidant Response, Carbon Utilization and Development in Aspergillus nidulans	Using transcriptomic analysis we show that transcription factor NapA is required for the regulation of at least 214 genes in intact asexual spores, including ethanol utilization genes alcR, alcA and aldA, and large groups of genes encoding proteins involved in transcriptional regulation, drug detoxification, carbohydrate utilization and secondary metabolism, comprising multiple oxidoreductases, m…	yA2, pabaA	NA	NA
84	Cluster 1	SRR5241855	PRJNA373914	CLK43	NapA Mediates a Redox Regulation of the Antioxidant Response, Carbon Utilization and Development in Aspergillus nidulans	Using transcriptomic analysis we show that transcription factor NapA is required for the regulation of at least 214 genes in intact asexual spores, including ethanol utilization genes alcR, alcA and aldA, and large groups of genes encoding proteins involved in transcriptional regulation, drug detoxification, carbohydrate utilization and secondary metabolism, comprising multiple oxidoreductases, m…	yA2, pabaA	NA	NA
85	Cluster 1	SRR5241856	PRJNA373914	CLK43	NapA Mediates a Redox Regulation of the Antioxidant Response, Carbon Utilization and Development in Aspergillus nidulans	Using transcriptomic analysis we show that transcription factor NapA is required for the regulation of at least 214 genes in intact asexual spores, including ethanol utilization genes alcR, alcA and aldA, and large groups of genes encoding proteins involved in transcriptional regulation, drug detoxification, carbohydrate utilization and secondary metabolism, comprising multiple oxidoreductases, m…	yA2, pabaA	NA	NA
86	Cluster 1	SRR5244096	PRJNA374024	NA	Re-routing central metabolism in Aspergillus nidulans	Plant biomass is the most abundant and renewable carbon source for many fungal species. The composition of biomass consists of about 40-45% cellulose, 20-30% hemicellulose, and 15-25% lignin and varies among plant species. In the bio-based industry, Aspergillus species and other fungi are used for the production of lignocellulolytic enzymes to pretreat agricultural waste biomass (e.g. wheat bran)…	NA	NA	NA
87	Cluster 1	SRR5244097	PRJNA374024	NA	Re-routing central metabolism in Aspergillus nidulans	Plant biomass is the most abundant and renewable carbon source for many fungal species. The composition of biomass consists of about 40-45% cellulose, 20-30% hemicellulose, and 15-25% lignin and varies among plant species. In the bio-based industry, Aspergillus species and other fungi are used for the production of lignocellulolytic enzymes to pretreat agricultural waste biomass (e.g. wheat bran)…	NA	NA	NA
88	Cluster 1	SRR5244098	PRJNA374024	NA	Re-routing central metabolism in Aspergillus nidulans	Plant biomass is the most abundant and renewable carbon source for many fungal species. The composition of biomass consists of about 40-45% cellulose, 20-30% hemicellulose, and 15-25% lignin and varies among plant species. In the bio-based industry, Aspergillus species and other fungi are used for the production of lignocellulolytic enzymes to pretreat agricultural waste biomass (e.g. wheat bran)…	NA	NA	NA
89	Cluster 1	SRR5244099	PRJNA374024	NA	Re-routing central metabolism in Aspergillus nidulans	Plant biomass is the most abundant and renewable carbon source for many fungal species. The composition of biomass consists of about 40-45% cellulose, 20-30% hemicellulose, and 15-25% lignin and varies among plant species. In the bio-based industry, Aspergillus species and other fungi are used for the production of lignocellulolytic enzymes to pretreat agricultural waste biomass (e.g. wheat bran)…	NA	NA	NA
90	Cluster 1	SRR5244100	PRJNA374024	NA	Re-routing central metabolism in Aspergillus nidulans	Plant biomass is the most abundant and renewable carbon source for many fungal species. The composition of biomass consists of about 40-45% cellulose, 20-30% hemicellulose, and 15-25% lignin and varies among plant species. In the bio-based industry, Aspergillus species and other fungi are used for the production of lignocellulolytic enzymes to pretreat agricultural waste biomass (e.g. wheat bran)…	NA	NA	NA
91	Cluster 1	SRR5244101	PRJNA374024	NA	Re-routing central metabolism in Aspergillus nidulans	Plant biomass is the most abundant and renewable carbon source for many fungal species. The composition of biomass consists of about 40-45% cellulose, 20-30% hemicellulose, and 15-25% lignin and varies among plant species. In the bio-based industry, Aspergillus species and other fungi are used for the production of lignocellulolytic enzymes to pretreat agricultural waste biomass (e.g. wheat bran)…	NA	NA	NA
92	Cluster 1	SRR5244102	PRJNA374024	NA	Re-routing central metabolism in Aspergillus nidulans	Plant biomass is the most abundant and renewable carbon source for many fungal species. The composition of biomass consists of about 40-45% cellulose, 20-30% hemicellulose, and 15-25% lignin and varies among plant species. In the bio-based industry, Aspergillus species and other fungi are used for the production of lignocellulolytic enzymes to pretreat agricultural waste biomass (e.g. wheat bran)…	NA	NA	NA
93	Cluster 1	SRR5244103	PRJNA374024	NA	Re-routing central metabolism in Aspergillus nidulans	Plant biomass is the most abundant and renewable carbon source for many fungal species. The composition of biomass consists of about 40-45% cellulose, 20-30% hemicellulose, and 15-25% lignin and varies among plant species. In the bio-based industry, Aspergillus species and other fungi are used for the production of lignocellulolytic enzymes to pretreat agricultural waste biomass (e.g. wheat bran)…	NA	NA	NA
94	Cluster 1	SRR5740797	PRJNA391431	TN02A7	Transcriptomic analysis of salt-stress response in Aspergillus nidulans	Adaptation to changes in the environment is crucial for the viability of all organisms. Although the importance of calcineurin in the stress response has been highlighted in filamentous fungi, little is known about the involvement of ion-responsive genes and pathways in conferring salt tolerance without calcium signaling. In this study, high-throughput RNA-seq was used to investigate salt stress-…	pyrG89; riboB2; pyroA4 nkuA::argB2; veA1	NA	NA
95	Cluster 1	SRR5740798	PRJNA391431	TN02A7	Transcriptomic analysis of salt-stress response in Aspergillus nidulans	Adaptation to changes in the environment is crucial for the viability of all organisms. Although the importance of calcineurin in the stress response has been highlighted in filamentous fungi, little is known about the involvement of ion-responsive genes and pathways in conferring salt tolerance without calcium signaling. In this study, high-throughput RNA-seq was used to investigate salt stress-…	pyrG89; riboB2; pyroA4 nkuA::argB2; veA1	NA	NA
96	Cluster 1	SRR5740799	PRJNA391431	TN02A7	Transcriptomic analysis of salt-stress response in Aspergillus nidulans	Adaptation to changes in the environment is crucial for the viability of all organisms. Although the importance of calcineurin in the stress response has been highlighted in filamentous fungi, little is known about the involvement of ion-responsive genes and pathways in conferring salt tolerance without calcium signaling. In this study, high-throughput RNA-seq was used to investigate salt stress-…	pyrG89; riboB2; pyroA4 nkuA::argB2; veA1	NA	NA
97	Cluster 1	SRR5740800	PRJNA391431	TN02A7	Transcriptomic analysis of salt-stress response in Aspergillus nidulans	Adaptation to changes in the environment is crucial for the viability of all organisms. Although the importance of calcineurin in the stress response has been highlighted in filamentous fungi, little is known about the involvement of ion-responsive genes and pathways in conferring salt tolerance without calcium signaling. In this study, high-throughput RNA-seq was used to investigate salt stress-…	pyrG89; riboB2; pyroA4 nkuA::argB2; veA1	NA	NA
98	Cluster 1	SRR5740801	PRJNA391431	TN02A7	Transcriptomic analysis of salt-stress response in Aspergillus nidulans	Adaptation to changes in the environment is crucial for the viability of all organisms. Although the importance of calcineurin in the stress response has been highlighted in filamentous fungi, little is known about the involvement of ion-responsive genes and pathways in conferring salt tolerance without calcium signaling. In this study, high-throughput RNA-seq was used to investigate salt stress-…	pyrG89; riboB2; pyroA4 nkuA::argB2; veA1	NA	NA
99	Cluster 1	SRR5740802	PRJNA391431	TN02A7	Transcriptomic analysis of salt-stress response in Aspergillus nidulans	Adaptation to changes in the environment is crucial for the viability of all organisms. Although the importance of calcineurin in the stress response has been highlighted in filamentous fungi, little is known about the involvement of ion-responsive genes and pathways in conferring salt tolerance without calcium signaling. In this study, high-throughput RNA-seq was used to investigate salt stress-…	pyrG89; riboB2; pyroA4 nkuA::argB2; veA1	NA	NA
100	Cluster 1	SRR676523	PRJNA188657	Aspergillus nidulans FGSC A4	Inducer Free Cellulase Secretion in Neurospora Crassa and comparitive analysis of cellulase induction in Aspergillus nidulans	Purpose: To explore conservation of gene regulation by the transcription factor clr-2/clrB in Neurospora crassa and Aspergillus nidulans Methods: mRNA from wild type and clr-2/clrB mutants were collected after a culture shift from sucrose/glucose to Avicel (crystaline cellulose) or no carbon media Results: We show that N. crassa and A. nidulans have similair global transcriptional responses to Av…	wildtype	hyphae	WT grown on no carbon
101	Cluster 1	SRR676524	PRJNA188657	Aspergillus nidulans FGSC A4	Inducer Free Cellulase Secretion in Neurospora Crassa and comparitive analysis of cellulase induction in Aspergillus nidulans	Purpose: To explore conservation of gene regulation by the transcription factor clr-2/clrB in Neurospora crassa and Aspergillus nidulans Methods: mRNA from wild type and clr-2/clrB mutants were collected after a culture shift from sucrose/glucose to Avicel (crystaline cellulose) or no carbon media Results: We show that N. crassa and A. nidulans have similair global transcriptional responses to Av…	wildtype	hyphae	WT grown on no carbon
102	Cluster 1	SRR676525	PRJNA188657	Aspergillus nidulans FGSC A4	Inducer Free Cellulase Secretion in Neurospora Crassa and comparitive analysis of cellulase induction in Aspergillus nidulans	Purpose: To explore conservation of gene regulation by the transcription factor clr-2/clrB in Neurospora crassa and Aspergillus nidulans Methods: mRNA from wild type and clr-2/clrB mutants were collected after a culture shift from sucrose/glucose to Avicel (crystaline cellulose) or no carbon media Results: We show that N. crassa and A. nidulans have similair global transcriptional responses to Av…	wildtype	hyphae	WT grown on no carbon
103	Cluster 1	SRR7132515	PRJNA466069	TMY3	Conservation and divergence in the asexual development gene regulatory network across a genus of filamentous fungi [RNA-seq]	Asexual development is fundamental to the ecology and lifestyle of filamentous fungi and can facilitate both plant and human infection. In the filamentous fungal genus Aspergillus, the production of asexual spores is primarily governed by the BrlA-AbaA-WetA central regulatory cascade. The final step in this cascade, which is controlled by the WetA protein, not only governs cellular development (i…	NA	NA	NA
104	Cluster 1	SRR7132516	PRJNA466069	TMY3	Conservation and divergence in the asexual development gene regulatory network across a genus of filamentous fungi [RNA-seq]	Asexual development is fundamental to the ecology and lifestyle of filamentous fungi and can facilitate both plant and human infection. In the filamentous fungal genus Aspergillus, the production of asexual spores is primarily governed by the BrlA-AbaA-WetA central regulatory cascade. The final step in this cascade, which is controlled by the WetA protein, not only governs cellular development (i…	NA	NA	NA
105	Cluster 1	SRR7132517	PRJNA466069	TMY3	Conservation and divergence in the asexual development gene regulatory network across a genus of filamentous fungi [RNA-seq]	Asexual development is fundamental to the ecology and lifestyle of filamentous fungi and can facilitate both plant and human infection. In the filamentous fungal genus Aspergillus, the production of asexual spores is primarily governed by the BrlA-AbaA-WetA central regulatory cascade. The final step in this cascade, which is controlled by the WetA protein, not only governs cellular development (i…	NA	NA	NA
106	Cluster 1	SRR7132518	PRJNA466069	TMY3	Conservation and divergence in the asexual development gene regulatory network across a genus of filamentous fungi [RNA-seq]	Asexual development is fundamental to the ecology and lifestyle of filamentous fungi and can facilitate both plant and human infection. In the filamentous fungal genus Aspergillus, the production of asexual spores is primarily governed by the BrlA-AbaA-WetA central regulatory cascade. The final step in this cascade, which is controlled by the WetA protein, not only governs cellular development (i…	NA	NA	NA
107	Cluster 1	SRR7132519	PRJNA466069	TMY3	Conservation and divergence in the asexual development gene regulatory network across a genus of filamentous fungi [RNA-seq]	Asexual development is fundamental to the ecology and lifestyle of filamentous fungi and can facilitate both plant and human infection. In the filamentous fungal genus Aspergillus, the production of asexual spores is primarily governed by the BrlA-AbaA-WetA central regulatory cascade. The final step in this cascade, which is controlled by the WetA protein, not only governs cellular development (i…	NA	NA	NA
108	Cluster 1	SRR7132520	PRJNA466069	TMY3	Conservation and divergence in the asexual development gene regulatory network across a genus of filamentous fungi [RNA-seq]	Asexual development is fundamental to the ecology and lifestyle of filamentous fungi and can facilitate both plant and human infection. In the filamentous fungal genus Aspergillus, the production of asexual spores is primarily governed by the BrlA-AbaA-WetA central regulatory cascade. The final step in this cascade, which is controlled by the WetA protein, not only governs cellular development (i…	NA	NA	NA
109	Cluster 1	SRR7132521	PRJNA466069	TMY3	Conservation and divergence in the asexual development gene regulatory network across a genus of filamentous fungi [RNA-seq]	Asexual development is fundamental to the ecology and lifestyle of filamentous fungi and can facilitate both plant and human infection. In the filamentous fungal genus Aspergillus, the production of asexual spores is primarily governed by the BrlA-AbaA-WetA central regulatory cascade. The final step in this cascade, which is controlled by the WetA protein, not only governs cellular development (i…	NA	NA	NA
110	Cluster 1	SRR7132522	PRJNA466069	TMY3	Conservation and divergence in the asexual development gene regulatory network across a genus of filamentous fungi [RNA-seq]	Asexual development is fundamental to the ecology and lifestyle of filamentous fungi and can facilitate both plant and human infection. In the filamentous fungal genus Aspergillus, the production of asexual spores is primarily governed by the BrlA-AbaA-WetA central regulatory cascade. The final step in this cascade, which is controlled by the WetA protein, not only governs cellular development (i…	NA	NA	NA
111	Cluster 1	SRR7467414	PRJNA479444	AN1405	Newly identified Aspergillus nidulans PKA targets play a role in carbon-catabolite repression	A transcriptomic assessment of a kinase deletion mutant (ΔpkaA) and a control strain revealed many cellular activities this kinase is impacting. Studies were conducted in the model filamentous fungi, Aspergillus nidulans¸ under rich growth conditions. PkaA is a known kinase that mediates a wide range of processes including: nutrient sensing, stress responses, regulation of metabolism, as well as …	parental strain	NA	NA
112	Cluster 1	SRR7467415	PRJNA479444	AN1405	Newly identified Aspergillus nidulans PKA targets play a role in carbon-catabolite repression	A transcriptomic assessment of a kinase deletion mutant (ΔpkaA) and a control strain revealed many cellular activities this kinase is impacting. Studies were conducted in the model filamentous fungi, Aspergillus nidulans¸ under rich growth conditions. PkaA is a known kinase that mediates a wide range of processes including: nutrient sensing, stress responses, regulation of metabolism, as well as …	parental strain	NA	NA
113	Cluster 1	SRR7467416	PRJNA479444	AN1405	Newly identified Aspergillus nidulans PKA targets play a role in carbon-catabolite repression	A transcriptomic assessment of a kinase deletion mutant (ΔpkaA) and a control strain revealed many cellular activities this kinase is impacting. Studies were conducted in the model filamentous fungi, Aspergillus nidulans¸ under rich growth conditions. PkaA is a known kinase that mediates a wide range of processes including: nutrient sensing, stress responses, regulation of metabolism, as well as …	parental strain	NA	NA
114	Cluster 1	SRR7467417	PRJNA479444	AN1405	Newly identified Aspergillus nidulans PKA targets play a role in carbon-catabolite repression	A transcriptomic assessment of a kinase deletion mutant (ΔpkaA) and a control strain revealed many cellular activities this kinase is impacting. Studies were conducted in the model filamentous fungi, Aspergillus nidulans¸ under rich growth conditions. PkaA is a known kinase that mediates a wide range of processes including: nutrient sensing, stress responses, regulation of metabolism, as well as …	parental strain	NA	NA
115	Cluster 1	SRR7467418	PRJNA479444	AN1405	Newly identified Aspergillus nidulans PKA targets play a role in carbon-catabolite repression	A transcriptomic assessment of a kinase deletion mutant (ΔpkaA) and a control strain revealed many cellular activities this kinase is impacting. Studies were conducted in the model filamentous fungi, Aspergillus nidulans¸ under rich growth conditions. PkaA is a known kinase that mediates a wide range of processes including: nutrient sensing, stress responses, regulation of metabolism, as well as …	parental strain	NA	NA
116	Cluster 1	SRR7467419	PRJNA479444	AN1405	Newly identified Aspergillus nidulans PKA targets play a role in carbon-catabolite repression	A transcriptomic assessment of a kinase deletion mutant (ΔpkaA) and a control strain revealed many cellular activities this kinase is impacting. Studies were conducted in the model filamentous fungi, Aspergillus nidulans¸ under rich growth conditions. PkaA is a known kinase that mediates a wide range of processes including: nutrient sensing, stress responses, regulation of metabolism, as well as …	parental strain	NA	NA
117	Cluster 1	SRR7467420	PRJNA479444	AN1405	Newly identified Aspergillus nidulans PKA targets play a role in carbon-catabolite repression	A transcriptomic assessment of a kinase deletion mutant (ΔpkaA) and a control strain revealed many cellular activities this kinase is impacting. Studies were conducted in the model filamentous fungi, Aspergillus nidulans¸ under rich growth conditions. PkaA is a known kinase that mediates a wide range of processes including: nutrient sensing, stress responses, regulation of metabolism, as well as …	parental strain	NA	NA
118	Cluster 1	SRR7467421	PRJNA479444	AN1405	Newly identified Aspergillus nidulans PKA targets play a role in carbon-catabolite repression	A transcriptomic assessment of a kinase deletion mutant (ΔpkaA) and a control strain revealed many cellular activities this kinase is impacting. Studies were conducted in the model filamentous fungi, Aspergillus nidulans¸ under rich growth conditions. PkaA is a known kinase that mediates a wide range of processes including: nutrient sensing, stress responses, regulation of metabolism, as well as …	parental strain	NA	NA
119	Cluster 2	SRR1664216	PRJNA268669	wild type	KdmA, a histone H3 demethylase with bipartite function, differentially regulates primary and secondary in Aspergillus nidulans metabolism	A. nidulans kdmA encodes a member of the KDM4 family of jumonji histone demethylase proteins, highly similar to metazoan orthologues both within functional domains and in domain architecture. This family of proteins exhibits demethylase activity toward lysines 9 and 36 of histone H3 and plays a prominent role in gene expression and chromosome structure in many species. Mass spectrometry mapping o…	NA	mycelia	WT_growth_48h
120	Cluster 2	SRR1664217	PRJNA268669	wild type	KdmA, a histone H3 demethylase with bipartite function, differentially regulates primary and secondary in Aspergillus nidulans metabolism	A. nidulans kdmA encodes a member of the KDM4 family of jumonji histone demethylase proteins, highly similar to metazoan orthologues both within functional domains and in domain architecture. This family of proteins exhibits demethylase activity toward lysines 9 and 36 of histone H3 and plays a prominent role in gene expression and chromosome structure in many species. Mass spectrometry mapping o…	NA	mycelia	WT_growth_48h
121	Cluster 2	SRR1664220	PRJNA268669	kdmA	KdmA, a histone H3 demethylase with bipartite function, differentially regulates primary and secondary in Aspergillus nidulans metabolism	A. nidulans kdmA encodes a member of the KDM4 family of jumonji histone demethylase proteins, highly similar to metazoan orthologues both within functional domains and in domain architecture. This family of proteins exhibits demethylase activity toward lysines 9 and 36 of histone H3 and plays a prominent role in gene expression and chromosome structure in many species. Mass spectrometry mapping o…	NA	mycelia	kdmA_growth_48h
122	Cluster 2	SRR1664221	PRJNA268669	kdmA	KdmA, a histone H3 demethylase with bipartite function, differentially regulates primary and secondary in Aspergillus nidulans metabolism	A. nidulans kdmA encodes a member of the KDM4 family of jumonji histone demethylase proteins, highly similar to metazoan orthologues both within functional domains and in domain architecture. This family of proteins exhibits demethylase activity toward lysines 9 and 36 of histone H3 and plays a prominent role in gene expression and chromosome structure in many species. Mass spectrometry mapping o…	NA	mycelia	kdmA_growth_48h
123	Cluster 2	SRR2170267	PRJNA293111	kdmB	Genome-Wide Transcriptome and Chromatin Analysis of Aspergillus nidulans Primary and Secondary Metabolism Reveals Crucial Function for a Kdm5-Family Histone Demethylase.	Histone posttranslational modifications (HPTMs) are involved in regulating the synthesis of fungal bioactive compounds. The exact molecular mechanisms of the silencing/activation of secondary metabolism (SM) clusters by these epigenetic events however are not yet fully understood. This work applies a combined approach of quantitative mass spectrometry (LC-MS/MS) and chromatin immunoprecipitation …	NA	NA	kdmB_48_h
124	Cluster 2	SRR2170268	PRJNA293111	kdmB	Genome-Wide Transcriptome and Chromatin Analysis of Aspergillus nidulans Primary and Secondary Metabolism Reveals Crucial Function for a Kdm5-Family Histone Demethylase.	Histone posttranslational modifications (HPTMs) are involved in regulating the synthesis of fungal bioactive compounds. The exact molecular mechanisms of the silencing/activation of secondary metabolism (SM) clusters by these epigenetic events however are not yet fully understood. This work applies a combined approach of quantitative mass spectrometry (LC-MS/MS) and chromatin immunoprecipitation …	NA	NA	kdmB_48_h
125	Cluster 2	SRR2180251	PRJNA293709	Aspergillus nidulans FGSC4	Genome-wide analyses for the WOPR regulator osaA and the velvet regulator veA	Orchestration of cellular growth and development occurs during the life cycle of Aspergillus nidulans. A multi-copy genetic screen intended to unveil novel regulators of development identified the AN6578 locus predicted to encode a protein with the WOPR domain, which is a broadly present fungi-specific DNA-binding motif. Multi-copy of AN6578 disrupted the normal life cycle of the fungus leading t…	NA	mycelia	12h post developmental induction
126	Cluster 2	SRR2180252	PRJNA293709	Aspergillus nidulans FGSC4	Genome-wide analyses for the WOPR regulator osaA and the velvet regulator veA	Orchestration of cellular growth and development occurs during the life cycle of Aspergillus nidulans. A multi-copy genetic screen intended to unveil novel regulators of development identified the AN6578 locus predicted to encode a protein with the WOPR domain, which is a broadly present fungi-specific DNA-binding motif. Multi-copy of AN6578 disrupted the normal life cycle of the fungus leading t…	NA	mycelia	12h post developmental induction
127	Cluster 2	SRR2180253	PRJNA293709	Aspergillus nidulans FGSC4	Genome-wide analyses for the WOPR regulator osaA and the velvet regulator veA	Orchestration of cellular growth and development occurs during the life cycle of Aspergillus nidulans. A multi-copy genetic screen intended to unveil novel regulators of development identified the AN6578 locus predicted to encode a protein with the WOPR domain, which is a broadly present fungi-specific DNA-binding motif. Multi-copy of AN6578 disrupted the normal life cycle of the fungus leading t…	NA	mycelia	12h post developmental induction
128	Cluster 2	SRR2180254	PRJNA293709	Aspergillus nidulans FGSC26	Genome-wide analyses for the WOPR regulator osaA and the velvet regulator veA	Orchestration of cellular growth and development occurs during the life cycle of Aspergillus nidulans. A multi-copy genetic screen intended to unveil novel regulators of development identified the AN6578 locus predicted to encode a protein with the WOPR domain, which is a broadly present fungi-specific DNA-binding motif. Multi-copy of AN6578 disrupted the normal life cycle of the fungus leading t…	NA	mycelia	12h post developmental induction
129	Cluster 2	SRR2180255	PRJNA293709	Aspergillus nidulans FGSC26	Genome-wide analyses for the WOPR regulator osaA and the velvet regulator veA	Orchestration of cellular growth and development occurs during the life cycle of Aspergillus nidulans. A multi-copy genetic screen intended to unveil novel regulators of development identified the AN6578 locus predicted to encode a protein with the WOPR domain, which is a broadly present fungi-specific DNA-binding motif. Multi-copy of AN6578 disrupted the normal life cycle of the fungus leading t…	NA	mycelia	12h post developmental induction
130	Cluster 2	SRR2180256	PRJNA293709	Aspergillus nidulans FGSC26	Genome-wide analyses for the WOPR regulator osaA and the velvet regulator veA	Orchestration of cellular growth and development occurs during the life cycle of Aspergillus nidulans. A multi-copy genetic screen intended to unveil novel regulators of development identified the AN6578 locus predicted to encode a protein with the WOPR domain, which is a broadly present fungi-specific DNA-binding motif. Multi-copy of AN6578 disrupted the normal life cycle of the fungus leading t…	NA	mycelia	12h post developmental induction
131	Cluster 2	SRR2180257	PRJNA293709	Aspergillus nidulans ΔosaA veA1	Genome-wide analyses for the WOPR regulator osaA and the velvet regulator veA	Orchestration of cellular growth and development occurs during the life cycle of Aspergillus nidulans. A multi-copy genetic screen intended to unveil novel regulators of development identified the AN6578 locus predicted to encode a protein with the WOPR domain, which is a broadly present fungi-specific DNA-binding motif. Multi-copy of AN6578 disrupted the normal life cycle of the fungus leading t…	NA	mycelia	12h post developmental induction
132	Cluster 2	SRR2180258	PRJNA293709	Aspergillus nidulans ΔosaA veA1	Genome-wide analyses for the WOPR regulator osaA and the velvet regulator veA	Orchestration of cellular growth and development occurs during the life cycle of Aspergillus nidulans. A multi-copy genetic screen intended to unveil novel regulators of development identified the AN6578 locus predicted to encode a protein with the WOPR domain, which is a broadly present fungi-specific DNA-binding motif. Multi-copy of AN6578 disrupted the normal life cycle of the fungus leading t…	NA	mycelia	12h post developmental induction
133	Cluster 2	SRR2180259	PRJNA293709	Aspergillus nidulans ΔosaA veA1	Genome-wide analyses for the WOPR regulator osaA and the velvet regulator veA	Orchestration of cellular growth and development occurs during the life cycle of Aspergillus nidulans. A multi-copy genetic screen intended to unveil novel regulators of development identified the AN6578 locus predicted to encode a protein with the WOPR domain, which is a broadly present fungi-specific DNA-binding motif. Multi-copy of AN6578 disrupted the normal life cycle of the fungus leading t…	NA	mycelia	12h post developmental induction
134	Cluster 2	SRR2225910	PRJNA294437	R21	Gene expression analysis of Aspergillus nidulans growing on lignocellulosic substrate	Sugarcane is one of the world’s most profitable crops. Waste steam exploded sugarcane bagasse (SEB) is a cheap, abundant and renewable lignocellulosic feedstock for next-generation biofuels. In nature, fungi seldom exist as planktonic cells, similar to those found in the nutrient-rich environment created within an industrial fermenter. Instead fungi predominantly form biofilms that allow them to …	NA	NA	A. nidulans R21 growing on Sugarcane bagasse at 12h
135	Cluster 2	SRR2225912	PRJNA294437	R21	Gene expression analysis of Aspergillus nidulans growing on lignocellulosic substrate	Sugarcane is one of the world’s most profitable crops. Waste steam exploded sugarcane bagasse (SEB) is a cheap, abundant and renewable lignocellulosic feedstock for next-generation biofuels. In nature, fungi seldom exist as planktonic cells, similar to those found in the nutrient-rich environment created within an industrial fermenter. Instead fungi predominantly form biofilms that allow them to …	NA	NA	A. nidulans R21 growing on Sugarcane bagasse at 12h
136	Cluster 2	SRR4006422	PRJNA337983	FGSCA26 (biA1) - WT	Effects of siruin disruption on Aspergillus nidulans transcriptome	Sirtuin is a ubiquitous class III histone deacetylase (HDAC) that deacetylates acetyllysine residues of histones, and epigenetically regulates global transcription. We investigated a sirtuin isozyme (SirE, AN1226 encoding protein) of ascomycetes fungus Aspergillus nidulans. We used RNA-seq analyses for Aspergillus nidulans wild type strain and SirEd strain, a gene disruptant of sirE to elucidate …	NA	NA	Aspergillus nidulans FGSCA26 (biA1) grown at 30c 120rpm MMG for48 h
137	Cluster 2	SRR4006423	PRJNA337983	FGSCA26 (biA1) - WT	Effects of siruin disruption on Aspergillus nidulans transcriptome	Sirtuin is a ubiquitous class III histone deacetylase (HDAC) that deacetylates acetyllysine residues of histones, and epigenetically regulates global transcription. We investigated a sirtuin isozyme (SirE, AN1226 encoding protein) of ascomycetes fungus Aspergillus nidulans. We used RNA-seq analyses for Aspergillus nidulans wild type strain and SirEd strain, a gene disruptant of sirE to elucidate …	NA	NA	Aspergillus nidulans FGSCA26 (biA1) grown at 30c 120rpm MMG for48 h
138	Cluster 2	SRR4009440	PRJNA337983	FGSCA26 (biA1) - WT	Effects of siruin disruption on Aspergillus nidulans transcriptome	Sirtuin is a ubiquitous class III histone deacetylase (HDAC) that deacetylates acetyllysine residues of histones, and epigenetically regulates global transcription. We investigated a sirtuin isozyme (SirE, AN1226 encoding protein) of ascomycetes fungus Aspergillus nidulans. We used RNA-seq analyses for Aspergillus nidulans wild type strain and SirEd strain, a gene disruptant of sirE to elucidate …	NA	NA	Aspergillus nidulans FGSCA26 (biA1) grown at 30c 120rpm MMG for48 h
139	Cluster 2	SRR4009441	PRJNA337983	FGSCA26 (biA1) - WT	Effects of siruin disruption on Aspergillus nidulans transcriptome	Sirtuin is a ubiquitous class III histone deacetylase (HDAC) that deacetylates acetyllysine residues of histones, and epigenetically regulates global transcription. We investigated a sirtuin isozyme (SirE, AN1226 encoding protein) of ascomycetes fungus Aspergillus nidulans. We used RNA-seq analyses for Aspergillus nidulans wild type strain and SirEd strain, a gene disruptant of sirE to elucidate …	NA	NA	Aspergillus nidulans FGSCA26 (biA1) grown at 30c 120rpm MMG for48 h
140	Cluster 2	SRR5205834	PRJNA368921	Aspergillus nidulans	Deletion of the celA gene in Aspergillus nidulans triggers overexpression of secondary metabolite biosynthetic genes	The cell wall is a structure involved in important stages of fungal growth and morphogenesis. Several studies in the literature have shown how perturbations at the cell wall-level trigger dramatic effects on growth (e.g. Horiuchi, 2009). Despite the importance of fungal cell walls and despite the great advances made in the field, there are still missing pieces in our understanding of cell wall dy…	Control strain SAA.111	NA	Mycelium grown in liquid minimal medium at 37°C for 3 days
141	Cluster 2	SRR5205835	PRJNA368921	Aspergillus nidulans	Deletion of the celA gene in Aspergillus nidulans triggers overexpression of secondary metabolite biosynthetic genes	The cell wall is a structure involved in important stages of fungal growth and morphogenesis. Several studies in the literature have shown how perturbations at the cell wall-level trigger dramatic effects on growth (e.g. Horiuchi, 2009). Despite the importance of fungal cell walls and despite the great advances made in the field, there are still missing pieces in our understanding of cell wall dy…	Control strain SAA.111	NA	Mycelium grown in liquid minimal medium at 37°C for 3 days
142	Cluster 2	SRR5205836	PRJNA368921	Aspergillus nidulans	Deletion of the celA gene in Aspergillus nidulans triggers overexpression of secondary metabolite biosynthetic genes	The cell wall is a structure involved in important stages of fungal growth and morphogenesis. Several studies in the literature have shown how perturbations at the cell wall-level trigger dramatic effects on growth (e.g. Horiuchi, 2009). Despite the importance of fungal cell walls and despite the great advances made in the field, there are still missing pieces in our understanding of cell wall dy…	Control strain SAA.111	NA	Mycelium grown in liquid minimal medium at 37°C for 3 days
143	Cluster 2	SRR5205837	PRJNA368921	Aspergillus nidulans	Deletion of the celA gene in Aspergillus nidulans triggers overexpression of secondary metabolite biosynthetic genes	The cell wall is a structure involved in important stages of fungal growth and morphogenesis. Several studies in the literature have shown how perturbations at the cell wall-level trigger dramatic effects on growth (e.g. Horiuchi, 2009). Despite the importance of fungal cell walls and despite the great advances made in the field, there are still missing pieces in our understanding of cell wall dy…	downregulated celA-	NA	Mycelium grown in liquid minimal medium at 37°C for 3 days. Strain showing downregulation of celA
144	Cluster 2	SRR5205838	PRJNA368921	Aspergillus nidulans	Deletion of the celA gene in Aspergillus nidulans triggers overexpression of secondary metabolite biosynthetic genes	The cell wall is a structure involved in important stages of fungal growth and morphogenesis. Several studies in the literature have shown how perturbations at the cell wall-level trigger dramatic effects on growth (e.g. Horiuchi, 2009). Despite the importance of fungal cell walls and despite the great advances made in the field, there are still missing pieces in our understanding of cell wall dy…	downregulated celA-	NA	Mycelium grown in liquid minimal medium at 37°C for 3 days. Strain showing downregulation of celA
145	Cluster 2	SRR5205839	PRJNA368921	Aspergillus nidulans	Deletion of the celA gene in Aspergillus nidulans triggers overexpression of secondary metabolite biosynthetic genes	The cell wall is a structure involved in important stages of fungal growth and morphogenesis. Several studies in the literature have shown how perturbations at the cell wall-level trigger dramatic effects on growth (e.g. Horiuchi, 2009). Despite the importance of fungal cell walls and despite the great advances made in the field, there are still missing pieces in our understanding of cell wall dy…	downregulated celA-	NA	Mycelium grown in liquid minimal medium at 37°C for 3 days. Strain showing downregulation of celA
146	Cluster 2	SRR676520	PRJNA188657	Aspergillus nidulans FGSC A4	Inducer Free Cellulase Secretion in Neurospora Crassa and comparitive analysis of cellulase induction in Aspergillus nidulans	Purpose: To explore conservation of gene regulation by the transcription factor clr-2/clrB in Neurospora crassa and Aspergillus nidulans Methods: mRNA from wild type and clr-2/clrB mutants were collected after a culture shift from sucrose/glucose to Avicel (crystaline cellulose) or no carbon media Results: We show that N. crassa and A. nidulans have similair global transcriptional responses to Av…	wildtype	hyphae	WT grown on carbon source Avicel
147	Cluster 2	SRR676521	PRJNA188657	Aspergillus nidulans FGSC A4	Inducer Free Cellulase Secretion in Neurospora Crassa and comparitive analysis of cellulase induction in Aspergillus nidulans	Purpose: To explore conservation of gene regulation by the transcription factor clr-2/clrB in Neurospora crassa and Aspergillus nidulans Methods: mRNA from wild type and clr-2/clrB mutants were collected after a culture shift from sucrose/glucose to Avicel (crystaline cellulose) or no carbon media Results: We show that N. crassa and A. nidulans have similair global transcriptional responses to Av…	wildtype	hyphae	WT grown on carbon source Avicel
148	Cluster 2	SRR676522	PRJNA188657	Aspergillus nidulans FGSC A4	Inducer Free Cellulase Secretion in Neurospora Crassa and comparitive analysis of cellulase induction in Aspergillus nidulans	Purpose: To explore conservation of gene regulation by the transcription factor clr-2/clrB in Neurospora crassa and Aspergillus nidulans Methods: mRNA from wild type and clr-2/clrB mutants were collected after a culture shift from sucrose/glucose to Avicel (crystaline cellulose) or no carbon media Results: We show that N. crassa and A. nidulans have similair global transcriptional responses to Av…	wildtype	hyphae	WT grown on carbon source Avicel
149	Cluster 2	SRR676529	PRJNA188657	Aspergillus nidulans FGSC A4	Inducer Free Cellulase Secretion in Neurospora Crassa and comparitive analysis of cellulase induction in Aspergillus nidulans	Purpose: To explore conservation of gene regulation by the transcription factor clr-2/clrB in Neurospora crassa and Aspergillus nidulans Methods: mRNA from wild type and clr-2/clrB mutants were collected after a culture shift from sucrose/glucose to Avicel (crystaline cellulose) or no carbon media Results: We show that N. crassa and A. nidulans have similair global transcriptional responses to Av…	delta-clrB (deletion of AN3369)	hyphae	delta-clrB (deletion of AN3369) grown on carbon source Avicel
150	Cluster 2	SRR676530	PRJNA188657	Aspergillus nidulans FGSC A4	Inducer Free Cellulase Secretion in Neurospora Crassa and comparitive analysis of cellulase induction in Aspergillus nidulans	Purpose: To explore conservation of gene regulation by the transcription factor clr-2/clrB in Neurospora crassa and Aspergillus nidulans Methods: mRNA from wild type and clr-2/clrB mutants were collected after a culture shift from sucrose/glucose to Avicel (crystaline cellulose) or no carbon media Results: We show that N. crassa and A. nidulans have similair global transcriptional responses to Av…	delta-clrB (deletion of AN3369)	hyphae	delta-clrB (deletion of AN3369) grown on carbon source Avicel
151	Cluster 2	SRR676531	PRJNA188657	Aspergillus nidulans FGSC A4	Inducer Free Cellulase Secretion in Neurospora Crassa and comparitive analysis of cellulase induction in Aspergillus nidulans	Purpose: To explore conservation of gene regulation by the transcription factor clr-2/clrB in Neurospora crassa and Aspergillus nidulans Methods: mRNA from wild type and clr-2/clrB mutants were collected after a culture shift from sucrose/glucose to Avicel (crystaline cellulose) or no carbon media Results: We show that N. crassa and A. nidulans have similair global transcriptional responses to Av…	delta-clrB (deletion of AN3369)	hyphae	delta-clrB (deletion of AN3369) grown on carbon source Avicel

[truncated: 5 more sheets: Supp Table 11, Supp Table 12, Supp Table 13, Supp Table 14, Supp Table 15]
